# Supplementary material for: BldC Delays Entry into Development To Produce a Sustained Period of Vegetative Growth in Streptomyces venezuelae
Source: mBio. 2019 Feb 5;10(1):e02812-18. doi: 10.1128/mBio.02812-18 (PMC6428758; doi:10.1128/mBio.02812-18)
Supplement: TABLE S1 [file mBio.02812-18-st001.xlsx]

## Sheet: Table S1A
position	lndiff 10hr	lndiff 14hr	min apv	closestgene	lgene	lproduct	ldist	igene	iproduct	idist	rgene	rproduct	rdist	lgene_logFC 10 hr	lgene_logFC 14 hr	igene_logFC 10 hr	igene_logFC 14 hr	rgene_logFC 10 hr	rgene_logFC 14 hr
6918480	4.60411	3.79207	1.87486e-50	vnz_31265	-	-	-	-	-	-	vnz_31265	aminopeptidase	64	-	-	-	-	-1.71755	0.230717
5816145	4.61334	3.01003	1.87486e-50	vnz_26585	vnz_26585	Conserved Hypothetical Protein	191	-	-	-	-	-	-	0.339783	0.838643	-	-	-	-
8051055	4.56326	2.9573	6.69197e-50	vnz_36105	vnz_36100	conserved hypothetical protein	408	-	-	-	vnz_36105	hypothetical protein	123	0.436355	0.980091	-	-	1.31221	1.93086
7913610	4.56667	3.33001	6.69197e-50	vnz_35485	vnz_35485	Putative glycosyl transferase	141	-	-	-	-	-	-	-6.61465	-6.4078	-	-	-	-
6999660	4.33942	3.70703	7.1988e-48	vnz_31655	vnz_31650	sphingomyelin phosphodiesterase	128	-	-	-	vnz_31655	hypothetical protein	31	-1.97294	-1.2098	-	-	0.0925874	-0.318775
227850	4.25994	2.61499	8.3576e-44	vnz_01015	vnz_01010	hypothetical protein	174	-	-	-	vnz_01015	NADH dehydrogenase	68	1.78512	0.786985	-	-	2.80106	1.63207
8040435	4.25204	2.60333	1.19072e-43	vnz_36045	vnz_36045	hypothetical protein	10	-	-	-	vnz_36050	hypothetical protein	89	-1.4455	0.445216	-	-	-2.31075	0.229588
7471485	3.53912	3.84363	2.76565e-43	vnz_33650	vnz_33645	hypothetical protein	297	-	-	-	vnz_33650	hypothetical protein	107	0.300606	0.964651	-	-	2.19634	-0.0218114
1663785	3.46972	3.10982	2.09271e-42	vnz_07275	vnz_07275	stress protein	17	-	-	-	vnz_07280	hypothetical protein	77	3.19463	1.54432	-	-	1.93938	1.97708
1930950	3.8186	3.3419	3.11389e-38	vnz_08465	vnz_08465	Na+/H+ antiporter	35	-	-	-	-	-	-	0.986137	0.614535	-	-	-	-
1226865	3.96914	3.17376	4.40606e-38	vnz_05240	vnz_05240	30S ribosomal protein S13	161	-	-	-	-	-	-	-1.95672	-2.85428	-	-	-	-
472155	3.93354	2.77096	2.00448e-37	vnz_02095	-	-	-	-	-	-	vnz_02095	hypothetical protein	500	-	-	-	-	5.88503	2.39749
7131255	3.90821	3.21545	6.22045e-37	vnz_32205	vnz_32200	sufurtransferase FdhD	211	-	-	-	vnz_32205	peroxidase	45	-0.427228	0.722596	-	-	3.14173	2.11231
4774770	3.06211	3.56767	3.92667e-36	vnz_21925	vnz_21920	SAM-dependent methyltransferase	95	-	-	-	vnz_21925	polysaccharide deacetylase	36	0.0183023	0.148519	-	-	4.14587	0.422267
3213255	3.84524	2.53294	9.68284e-36	vnz_14450	vnz_14450	cellulose-binding protein	52	-	-	-	-	-	-	2.01391	2.58118	-	-	-	-
2886675	3.03277	2.70251	1.2238e-35	vnz_12970	vnz_12965	ABC transporter permease	97	-	-	-	vnz_12970	penicillin-binding protein	55	-0.838993	-0.896903	-	-	1.87459	1.65784
7190835	3.79225	3.44529	9.13335e-35	vnz_32465	vnz_32465	hypothetical protein	10	-	-	-	vnz_32470	DUF2470 domain-containing protein	188	0.150927	0.134426	-	-	-0.0324888	-1.89522
3594615	2.81813	2.69127	3.85761e-34	vnz_16160	vnz_16160	hypothetical protein	27	-	-	-	-	-	-	2.37506	2.6237	-	-	-	-
1576440	3.73047	3.30252	1.31166e-33	vnz_06890	vnz_06890	alanine dehydrogenase	21	-	-	-	-	-	-	-0.154972	-2.85625	-	-	-	-
7950015	3.69926	3.11425	4.68253e-33	vnz_35630	vnz_35625	TetR family transcriptional regulator	66	-	-	-	vnz_35630	FAD-binding oxidoreductase	9	0.288236	-0.315264	-	-	0.00820583	-0.298474
2809665	3.0094	3.62361	1.09962e-32	vnz_12615	vnz_12615	hypothetical protein	32	-	-	-	-	-	-	-0.223347	-1.42026	-	-	-	-
1927650	3.11404	3.48415	1.34057e-32	vnz_08455	-	-	-	-	-	-	vnz_08455	zinc metalloprotease	3	-	-	-	-	-1.1019	-0.0246258
1129500	3.6454	-	4.47694e-32	vnz_04805	vnz_04805	CvnA4	180	-	-	-	vnz_04810	hypothetical protein	236	-0.181482	-2.13942	-	-	-0.432196	-0.922121
3329055	2.95609	3.13299	8.22606e-32	vnz_14955	vnz_14955	MFS transporter	25	-	-	-	-	-	-	2.10797	1.51905	-	-	-	-
7299660	3.33111	3.40169	1.71545e-31	vnz_32915	vnz_32915	dipeptidase	101	-	-	-	vnz_32920	Putative Membrane Protein	178	1.28623	1.5885	-	-	-0.46136	0.336403
1760805	3.56388	3.3213	1.24474e-30	vnz_07720	vnz_07720	electron transporter	160	vnz_07725	preprotein translocase subunit SecG	196	-	-	-	-0.713329	-0.471401	-0.271815	0.334393	-	-
1886970	3.18394	2.61363	3.78434e-30	vnz_08260	-	-	-	-	-	-	vnz_08260	hypothetical protein	12	-	-	-	-	3.52753	2.5011
2734095	3.378	3.43995	6.90913e-30	vnz_12320	vnz_12320	hypothetical protein	43	-	-	-	-	-	-	-1.07185	-0.510158	-	-	-	-
6863565	3.22837	2.5796	1.04493e-29	vnz_31040	vnz_31040	choline transporter	5	-	-	-	vnz_31045	glycerate kinase	141	2.85535	1.9262	-	-	1.49703	1.72453
3359670	2.49938	3.32397	1.90789e-29	vnz_15070	vnz_15070	acyl-CoA synthetase	4	-	-	-	-	-	-	0.00758361	0.465707	-	-	-	-
7149720	2.58486	2.90412	3.95917e-29	vnz_32255	vnz_32255	GNAT family N-acetyltransferase	182	-	-	-	-	-	-	-3.09494	-3.85135	-	-	-	-
4506885	3.02007	2.8922	4.14371e-29	vnz_20560	-	-	-	-	-	-	vnz_20560	transcriptional regulator	349	-	-	-	-	-2.96753	-5.54738
4870770	2.90825	2.826	7.24095e-29	vnz_22320	vnz_22320	decaprenylphosphoryl-beta-D-ribose oxidase	28	-	-	-	vnz_22325	hypothetical protein	194	1.60916	0.958362	-	-	1.42893	1.74342
5896170	3.39899	3.1055	1.73242e-28	vnz_26900	vnz_26900	hypothetical protein	140	-	-	-	-	-	-	1.39683	1.20438	-	-	-	-
1107015	2.43901	2.6941	3.80793e-28	vnz_04720	-	-	-	-	-	-	vnz_04720	phosphoenolpyruvate--carbohydrate phosphotransferase	89	-	-	-	-	2.95716	2.03066
6437520	3.16338	3.332	5.89194e-28	vnz_29220	-	-	-	-	-	-	vnz_29220	hypothetical protein	155	-	-	-	-	-0.437	-1.06308
5129010	2.47382	2.86532	9.03139e-28	vnz_23555	-	-	-	-	-	-	vnz_23555	peptide ABC transporter substrate-binding protein	113	-	-	-	-	2.49705	1.17756
3517800	2.7833	2.69092	1.80955e-27	vnz_15805	vnz_15800	exopolyphosphatase	60	-	-	-	vnz_15805	hypothetical protein	24	-0.139374	-0.133228	-	-	1.1288	0.324337
6349050	3.44716	2.86598	1.87404e-27	vnz_28820	vnz_28820	DNA-binding response regulator WhiI	147	-	-	-	-	-	-	1.98045	3.03477	-	-	-	-
2826795	3.374	2.94325	2.12086e-27	vnz_12680	vnz_12680	sugar hydrolase	60	-	-	-	-	-	-	3.93755	2.79885	-	-	-	-
5252595	2.31065	2.43625	3.37455e-27	vnz_24115	vnz_24115	ribonucleoside-diphosphate reductase subunit alpha NrdA	183	-	-	-	-	-	-	-0.211965	2.00239	-	-	-	-
2819955	2.72934	3.2766	4.30049e-27	vnz_12665	-	-	-	-	-	-	vnz_12665	aspartate-alanine antiporter	73	-	-	-	-	3.68582	2.39012
512280	3.33786	2.63228	8.26107e-27	vnz_02240	vnz_02240	hypothetical protein	56	-	-	-	vnz_02245	Possible anti-sigma factor antagonist	138	0.611477	0.870547	-	-	1.64147	1.39932
1513695	2.8602	3.24936	9.04876e-27	vnz_06600	vnz_06600	hypothetical protein	100	-	-	-	-	-	-	1.15018	1.26615	-	-	-	-
131100	3.02112	3.24135	1.51588e-26	vnz_00575	vnz_00575	betaine-aldehyde dehydrogenase	115	-	-	-	-	-	-	0.889335	-0.586344	-	-	-	-
3747210	2.22071	2.59811	3.37296e-26	vnz_16875	vnz_16870	(2Fe-2S)-binding protein	394	-	-	-	vnz_16875	helix-turn-helix transcriptional regulator	127	-6.88017	-6.92908	-	-	0.0195417	-2.19286
5268735	2.7994	2.82647	3.67468e-26	vnz_24195	vnz_24190	hypothetical protein	197	vnz_24195	hypothetical protein	36	vnz_24200	hypothetical protein	427	0.86491	-1.25151	0.290358	0.0288973	-6.98531	-5.04264
7787685	3.29344	2.31298	4.14557e-26	vnz_35005	-	-	-	-	-	-	vnz_35005	hypothetical protein	161	-	-	-	-	3.09398	1.68725
5110455	2.95766	3.13131	7.09679e-26	vnz_23480	vnz_23480	fibrillarin	3	-	-	-	vnz_23485	hypothetical protein	213	4.06309	1.99515	-	-	0.545148	0.699034
7196790	2.73932	2.78826	7.18472e-26	vnz_32490	vnz_32490	glycerophosphodiester phosphodiesterase GlpQ2	99	-	-	-	vnz_32495	hypothetical protein	135	0.352886	-0.379987	-	-	-0.0113483	0.83486
774810	2.93116	2.80114	1.70114e-25	vnz_03140	-	-	-	-	-	-	vnz_03140	oxidoreductase	39	-	-	-	-	2.19535	1.80259
3634905	2.92546	3.41452	1.97843e-25	vnz_16335	vnz_16335	small secreted protein	75	-	-	-	-	-	-	-0.385806	-0.284719	-	-	-	-
5401995	2.7795	2.94153	2.91992e-25	vnz_24805	-	-	-	-	-	-	vnz_24805	ATP synthase protein I	317	-	-	-	-	0.0689754	-1.51392
4200165	1.8095	2.35075	3.44825e-25	vnz_19080	-	-	-	vnz_19080	hydroxyglutarate oxidase	244	-	-	-	-	-	-0.576678	-0.272768	-	-
6702210	3.22123	2.87737	5.68777e-25	vnz_30365	-	-	-	-	-	-	vnz_30365	glutamate ABC transporter ATP-binding protein	135	-	-	-	-	-0.597649	1.30658
2873190	2.74216	3.13229	6.67171e-25	vnz_12895	vnz_12895	peptidase	67	-	-	-	-	-	-	-0.157885	1.87353	-	-	-	-
5059485	2.67456	3.13437	7.16557e-25	vnz_23255	vnz_23250	PadR family transcriptional regulator	168	-	-	-	vnz_23255	penicillin-binding protein	116	0.207098	0.868079	-	-	1.4519	1.47855
5977125	3.20578	2.98185	9.86238e-25	vnz_27220	vnz_27220	hypothetical protein	155	-	-	-	vnz_27225	DNA topoisomerase IV subunit B	277	-0.500298	-0.0692455	-	-	0.438758	1.02001
5659695	2.78417	2.6486	1.20646e-24	vnz_25860	vnz_25860	ATPase	157	-	-	-	-	-	-	-1.11476	-2.63764	-	-	-	-
1157850	2.70423	2.4654	1.72383e-24	vnz_04915	-	-	-	-	-	-	vnz_04915	RbpA	191	-	-	-	-	0.793595	0.881448
5322195	2.39875	3.09609	2.71457e-24	vnz_24465	vnz_24465	atrA protein	208	-	-	-	vnz_24470	NAD-dependent malic enzyme	329	0.476504	0.542209	-	-	0.198012	-0.509736
2138310	2.97598	3.08852	3.48934e-24	vnz_09380	-	-	-	-	-	-	vnz_09380	hypothetical protein	399	-	-	-	-	-0.595562	-0.082189
5192640	2.94154	3.03688	4.1974e-24	vnz_23870	-	-	-	-	-	-	vnz_23870	adenylyltransferase/sulfurtransferase MoeZ	216	-	-	-	-	-0.493034	-2.0709
5631975	3.15876	3.05315	5.30134e-24	vnz_25755	-	-	-	-	-	-	vnz_25755	hypothetical protein	52	-	-	-	-	3.1289	1.52534
2486700	2.92217	3.07471	5.60944e-24	vnz_11255	vnz_11255	isoprenyl transferase	272	vnz_11260	DNA repair protein RecO	490	-	-	-	0.743388	0.170862	-0.470512	-0.412896	-	-
2349075	2.48167	2.27667	7.97895e-24	vnz_10640	vnz_10640	ATP/GTP-binding protein	6	-	-	-	vnz_10645	TetR family transcriptional regulator	172	2.78822	2.31436	-	-	0.433784	0.1074
4072740	2.70376	2.95664	8.00621e-24	vnz_18425	vnz_18425	glycerophosphodiester phosphodiesterase	51	-	-	-	vnz_18430	protease	153	0.83057	0.714535	-	-	1.12329	1.33001
7134600	3.23221	2.68246	1.7834e-23	vnz_32220	vnz_32220	nucleoside diphosphate kinase regulator	81	-	-	-	vnz_32225	1,4-alpha-glucan branching protein	152	4.82729	2.61498	-	-	1.73856	0.552555
2783175	3.12336	2.63369	1.87694e-23	vnz_12505	vnz_12505	agmatinase speB	250	-	-	-	-	-	-	-1.24251	0.875846	-	-	-	-
2400825	2.84971	3.03509	2.26199e-23	vnz_10900	-	-	-	-	-	-	vnz_10900	histidine kinase	31	-	-	-	-	2.36227	1.46082
1385265	3.10745	2.94859	3.24068e-23	vnz_06000	vnz_05995	hypothetical protein	234	vnz_06000	hypothetical protein	132	-	-	-	0.0279076	-0.156517	0.54886	-0.0733555	-	-
5456280	2.93815	2.60432	4.81095e-23	vnz_25070	-	-	-	-	-	-	vnz_25070	cholesterol esterase	459	-	-	-	-	-1.78416	-1.24554
2991765	2.6662	2.51557	5.89619e-23	vnz_13445	-	-	-	-	-	-	vnz_13445	hypothetical protein	94	-	-	-	-	2.98986	0.927344
3387495	2.39642	2.73283	6.43307e-23	vnz_15195	vnz_15195	amino acid transporter	120	-	-	-	-	-	-	0.157721	-0.368041	-	-	-	-
3287295	3.0871	2.75805	6.44013e-23	vnz_14775	vnz_14775	hypothetical protein	71	-	-	-	-	-	-	2.93956	1.63509	-	-	-	-
1385445	3.08636	2.79623	6.56588e-23	vnz_06000	vnz_06000	hypothetical protein	48	-	-	-	-	-	-	0.54886	-0.0733555	-	-	-	-
1407630	3.08564	1.77153	6.6911e-23	vnz_06100	vnz_06100	peptide-binding protein	289	-	-	-	-	-	-	-1.08267	-0.665103	-	-	-	-
6022920	2.71402	2.88878	2.59874e-22	vnz_27400	-	-	-	-	-	-	vnz_27400	dUTPase	267	-	-	-	-	-0.230146	-0.436456
4019760	2.18675	2.94383	5.3942e-22	vnz_18200	-	-	-	vnz_18200	transcriptional regulator	406	vnz_18205	SsgA	437	-	-	-2.2995	-2.31795	-1.80932	-0.559236
4306500	2.90503	2.97616	7.99994e-22	vnz_19595	vnz_19590	DUF461 domain-containing protein	487	-	-	-	vnz_19595	CarD family transcriptional regulator	255	0.308161	-1.20427	-	-	0.499594	-0.117548
3873420	2.2341	2.58961	1.01881e-21	vnz_17535	vnz_17530	aspartate--tRNA ligase	93	-	-	-	vnz_17535	phosphatase	66	0.0369442	-0.420948	-	-	0.846082	2.14091
4569600	2.48642	2.29076	1.1471e-21	vnz_20855	-	-	-	vnz_20855	hypothetical protein	172	vnz_20860	hypothetical protein	365	-	-	-0.184211	2.89861	-0.172084	-0.387823
5089380	2.69402	2.9133	1.42858e-21	vnz_23395	vnz_23395	hypothetical protein	157	-	-	-	-	-	-	-0.358664	-0.0581294	-	-	-	-
4383960	2.12529	2.49671	1.75122e-21	vnz_19990	-	-	-	-	-	-	vnz_19990	cold-shock protein	215	-	-	-	-	-4.32352	-3.40766
3578535	2.4472	2.5045	2.65327e-21	vnz_16090	-	-	-	-	-	-	vnz_16090	ion channel protein	24	-	-	-	-	2.58517	1.25566
6263730	2.37407	2.60779	4.13929e-21	vnz_28505	vnz_28505	hypothetical protein	207	-	-	-	-	-	-	-3.62881	-6.3017	-	-	-	-
3740745	2.27073	2.87708	4.6512e-21	vnz_16840	vnz_16840	hypothetical protein	147	-	-	-	vnz_16850	aminotransferase	494	-2.78171	-6.45306	-	-	-0.680506	-0.233015
6889590	2.3356	2.66345	5.46916e-21	vnz_31155	-	-	-	-	-	-	vnz_31155	MFS transporter	67	-	-	-	-	-2.95715	-2.32059
1542420	2.93057	2.57172	1.05225e-20	vnz_06715	vnz_06715	hypothetical protein	41	-	-	-	vnz_06720	cell division protein SepF3	283	0.293669	0.856271	-	-	-0.21072	0.497616
5050065	2.63657	2.83633	1.78159e-20	vnz_23210	-	-	-	-	-	-	vnz_23210	transglycosylase domain-containing protein	382	-	-	-	-	-1.27527	-2.70929
5615655	2.33199	2.83399	1.92437e-20	vnz_25680	vnz_25675	PucR family transcriptional regulator	137	-	-	-	vnz_25680	proline dehydrogenase	47	0.361827	1.15313	-	-	0.408554	1.39369
5328270	2.79173	2.93733	7.05992e-20	vnz_24490	vnz_24490	hypothetical protein	8	-	-	-	vnz_24495	hypothetical protein	143	0.161783	1.73948	-	-	0.56123	1.13028
2426520	1.90636	2.15598	1.03492e-19	vnz_10995	-	-	-	-	-	-	vnz_10995	amphi-Trp domain-containing protein	35	-	-	-	-	3.36725	1.92678
7467675	-	2.77635	1.27037e-19	vnz_33630	vnz_33625	RNA polymerase subunit sigma	178	-	-	-	vnz_33630	hypothetical protein	104	-1.03994	-0.90416	-	-	0.929011	1.05841
5378910	2.85071	2.10653	1.37674e-19	vnz_24700	vnz_24700	hypothetical protein	56	-	-	-	-	-	-	2.20994	2.54637	-	-	-	-
6897915	2.51422	2.39205	1.84608e-19	vnz_31170	vnz_31170	hypothetical protein	63	-	-	-	vnz_31175	hypothetical protein	360	2.01376	1.14509	-	-	0.574918	1.02473
5383605	2.59313	2.76325	1.91209e-19	vnz_24715	-	-	-	vnz_24715	ATP-dependent DNA ligase	90	vnz_24720	Ku protein	151	-	-	3.74208	2.17584	1.75584	1.05173
4639740	2.33374	2.23931	2.03771e-19	vnz_21155	vnz_21155	MFS transporter	14	-	-	-	vnz_21160	geranylgeranyl pyrophosphate synthase	197	2.39785	1.97121	-	-	0.452653	0.489798
5383785	2.56098	2.75529	2.45319e-19	vnz_24720	vnz_24715	ATP-dependent DNA ligase	90	vnz_24720	Ku protein	29	-	-	-	3.74208	2.17584	1.75584	1.05173	-	-
1207005	2.76186	2.51829	2.21839e-18	vnz_05145	vnz_05145	ribulose-phosphate 3-epimerase	114	-	-	-	vnz_05150	hypothetical protein	238	-0.685443	-1.99647	-	-	-3.76753	-3.27507
5523345	2.46742	2.679	2.71044e-18	vnz_25295	-	-	-	-	-	-	vnz_25295	polysaccharide deacetylase	219	-	-	-	-	0.710053	-0.360289
3314070	2.41672	2.72384	2.97307e-18	vnz_14890	vnz_14890	UTP--glucose-1-phosphate uridylyltransferase	8	-	-	-	vnz_14895	5-formyltetrahydrofolate cyclo-ligase	97	0.192948	-0.411006	-	-	1.10516	1.58858
7793625	2.75158	1.86144	3.0309e-18	vnz_35030	vnz_35030	arginine-ornithine antiporter	16	-	-	-	vnz_35035	EshA	405	1.22439	1.43169	-	-	-8.14573	-5.34056
4565325	2.2953	2.65919	3.42599e-18	vnz_20845	vnz_20840	DNA primase	231	-	-	-	vnz_20845	transcriptional regulator	28	-7.49186	-5.74972	-	-	-0.18082	-0.47297
4380885	1.98137	2.84769	5.29751e-18	vnz_19970	vnz_19970	hypothetical protein	13	-	-	-	-	-	-	3.30094	1.80683	-	-	-	-
240135	2.72475	1.90792	6.82916e-18	vnz_01070	-	-	-	-	-	-	vnz_01070	diaminobutyrate acetyltransferase	98	-	-	-	-	-0.572996	-0.614828
5417490	2.54751	2.64797	6.89161e-18	vnz_24890	vnz_24885	ABC transporter ATP-binding protein	102	-	-	-	vnz_24890	TetR family transcriptional regulator	4	0.265715	-0.136298	-	-	0.467662	0.156557
2043885	2.72808	2.63449	1.03267e-17	vnz_08980	-	-	-	-	-	-	vnz_08980	hypothetical protein	14	-	-	-	-	2.92997	2.38793
3373440	2.23917	2.63422	1.04429e-17	vnz_15135	vnz_15130	D-alanyl-D-alanine carboxypeptidase	108	-	-	-	vnz_15135	hypothetical protein	88	0.815127	0.70757	-	-	-2.41829	-2.85521
5121435	2.29508	2.61486	1.85838e-17	vnz_23525	-	-	-	-	-	-	vnz_23525	peptide ABC transporter substrate-binding protein	344	-	-	-	-	-0.497483	0.281439
5104335	2.22017	1.64852	1.86355e-17	vnz_23465	-	-	-	-	-	-	vnz_23465	hypothetical protein	69	-	-	-	-	0.998012	1.16443
3533400	2.08375	2.48536	3.02743e-17	vnz_15870	vnz_15870	peptidase	68	-	-	-	vnz_15875	ATP-binding protein	408	0.514435	0.725845	-	-	-1.57659	-2.12466
3670140	1.91674	2.59657	3.19013e-17	vnz_16495	vnz_16495	WhiB family transcriptional regulator WblA	158	-	-	-	vnz_16500	penicillin-binding protein	381	-4.36016	-5.53029	-	-	0.398659	0.427736
6456420	2.78759	2.43768	3.51709e-17	vnz_29315	vnz_29310	DNA topoisomerase	208	vnz_29315	hypothetical protein	2	vnz_29325	general stress protein CsbD	388	1.89177	0.757292	2.04522	0.515043	3.0772	1.81848
3608850	2.17768	2.0537	4.88906e-17	vnz_16230	vnz_16225	RNA polymerase subunit sigma-24	150	-	-	-	vnz_16230	hypothetical protein	25	0.130312	1.11672	-	-	1.10921	1.24737
2646690	2.36065	1.97801	5.74062e-17	vnz_11935	vnz_11935	hypothetical protein	93	-	-	-	vnz_11940	hyaluronidase	118	0.357227	-0.800212	-	-	-1.03691	-0.397983
779685	2.64211	2.34064	7.79222e-17	vnz_03180	-	-	-	-	-	-	vnz_03180	IS5 family transposase	214	-	-	-	-	-0.0564147	-0.369865
1668180	2.62451	2.42776	1.29994e-16	vnz_07300	vnz_07295	ABC transporter	186	-	-	-	vnz_07300	hypothetical protein	83	0.769484	1.10967	-	-	1.28031	1.45727
5951625	2.63258	2.44369	1.97268e-16	vnz_27125	-	-	-	-	-	-	vnz_27125	ribonucleoside-diphosphate reductase NrdJ	121	-	-	-	-	0.274935	1.51442
1626045	2.60144	2.401	2.55266e-16	vnz_07105	vnz_07105	hypothetical protein	21	-	-	-	-	-	-	1.68683	1.8465	-	-	-	-
2175525	2.58767	2.25522	2.71461e-16	vnz_09575	-	-	-	vnz_09570	hemin ABC transporter ATP-binding protein	449	vnz_09575	peptidase M75	182	-	-	0.94664	1.3583	-0.204971	0.124578
1989435	2.13294	2.51792	3.31289e-16	vnz_08720	vnz_08720	hydroxyacid dehydrogenase	14	-	-	-	-	-	-	1.4807	1.20875	-	-	-	-
5116635	1.81632	2.51703	3.39854e-16	vnz_23515	vnz_23510	hypothetical protein	224	-	-	-	vnz_23515	hypothetical protein	25	3.40578	0.966459	-	-	3.90911	0.910401
3111960	2.5593	2.26372	8.60482e-16	vnz_13930	-	-	-	-	-	-	vnz_13930	hypothetical protein	95	-	-	-	-	3.91294	2.93366
4796175	2.14576	2.21269	1.14092e-15	vnz_22025	vnz_22025	UDP-N-acetyl-D-glucosamine dehydrogenase	0	-	-	-	vnz_22030	glycerol-3-phosphate dehydrogenase	263	5.06757	3.81895	-	-	0.920012	1.30457
244620	2.011	1.85842	1.24359e-15	vnz_01095	vnz_01090	RNA polymerase subunit sigma	149	-	-	-	vnz_01095	hypothetical protein	117	-0.273449	-2.4699	-	-	1.24951	0.0168691
4112145	1.84068	2.1897	1.3271e-15	vnz_18620	vnz_18620	RNA polymerase subunit sigma sigF	8	-	-	-	-	-	-	4.42325	3.85126	-	-	-	-
3075750	1.95181	2.44442	2.18411e-15	vnz_13765	vnz_13760	DNA-binding response regulator	216	-	-	-	vnz_13765	MFS transporter	214	-0.3242	-0.769998	-	-	0.71762	0.245585
5928975	2.39574	2.63396	2.35646e-15	vnz_27045	vnz_27045	hypothetical protein	14	-	-	-	vnz_27050	tRNA (adenosine(37)-N6)-dimethylallyltransferase MiaA	126	1.16164	1.71307	-	-	0.438025	0.567359
1504605	2.17456	2.44863	2.4359e-15	vnz_06550	vnz_06550	hypothetical protein	134	-	-	-	vnz_06555	hypothetical protein	202	-0.525319	-0.685904	-	-	-0.285963	-0.268871
4954575	2.08378	2.48129	2.49635e-15	vnz_22740	-	-	-	-	-	-	vnz_22740	diguanylate cyclase	182	-	-	-	-	2.27468	2.01298
4052790	2.03314	2.50815	2.52345e-15	vnz_18340	-	-	-	-	-	-	vnz_18340	hypothetical protein	151	-	-	-	-	0.242036	1.08571
5665650	2.32728	2.49408	3.36592e-15	vnz_25885	vnz_25880	CvnA1	315	-	-	-	vnz_25885	hypothetical protein	255	0.00942938	-1.15363	-	-	0.00800619	-1.48081
2853840	2.50164	1.73448	4.34541e-15	vnz_12805	-	-	-	vnz_12805	membrane protease subunit	125	-	-	-	-	-	4.25817	3.46416	-	-
7486965	2.04619	2.53094	4.6202e-15	vnz_33715	-	-	-	-	-	-	vnz_33715	tyrosinase	136	-	-	-	-	-2.95114	1.86976
6749565	2.51012	2.13613	5.81351e-15	vnz_30590	vnz_30590	phenylacetic acid degradation protein	238	-	-	-	vnz_30595	hypothetical protein	405	-4.81619	-4.24941	-	-	-7.79938	-3.55748
5970555	2.48238	2.35193	7.41895e-15	vnz_27200	-	-	-	-	-	-	vnz_27200	ABC transporter ATP-binding protein	228	-	-	-	-	1.79538	1.68272
2841375	2.25389	2.38163	7.50307e-15	vnz_12755	vnz_12755	peptidase M6	4	-	-	-	vnz_12760	histidine kinase	375	2.30468	0.927769	-	-	-1.32459	0.323101
246000	2.29145	2.40697	7.86015e-15	vnz_01105	-	-	-	-	-	-	vnz_01105	N-formylglutamate amidohydrolase	81	-	-	-	-	-0.427112	-0.462478
4029795	1.78149	2.36383	8.88279e-15	vnz_18240	vnz_18240	hypothetical protein	55	-	-	-	vnz_18245	cytochrome ubiquinol oxidase subunit I	151	0.130667	0.364782	-	-	2.68417	-1.50852
4660860	2.19048	2.27449	1.27958e-14	vnz_21245	vnz_21245	2-oxoglutarate ferredoxin oxidoreductase subunit alpha	254	-	-	-	-	-	-	0.26447	0.157977	-	-	-	-
4615245	1.90624	2.38105	1.62979e-14	vnz_21055	-	-	-	vnz_21055	NADH-quinone oxidoreductase subunit A	76	vnz_21060	NADH dehydrogenase	301	-	-	-3.13146	-2.00598	-3.1983	-2.28647
171435	2.2831	2.37797	1.77017e-14	vnz_00760	-	-	-	-	-	-	vnz_00760	ABC transporter substrate-binding protein	215	-	-	-	-	-0.0537578	1.6197
4041960	2.12704	2.2809	3.47021e-14	vnz_18285	vnz_18285	RNA 2'-phosphotransferase	334	-	-	-	-	-	-	-0.42493	1.42104	-	-	-	-
4764330	2.1436	2.32988	5.86045e-14	vnz_21860	-	-	-	-	-	-	vnz_21860	alpha/beta hydrolase	429	-	-	-	-	0.448551	0.451532
3662460	1.82171	1.90267	6.44116e-14	vnz_16455	vnz_16455	endonuclease III	9	-	-	-	vnz_16460	Crp	246	0.279702	0.578452	-	-	0.235175	-0.0594418
3900180	1.7361	2.32967	6.61546e-14	vnz_17650	vnz_17645	pyruvate dehydrogenase (acetyl-transferring) E1 component subunit alpha	258	-	-	-	vnz_17650	DNA-binding response regulator	81	-1.6816	0.42618	-	-	-0.125821	-0.0956779
5148195	2.33787	1.84772	7.46441e-14	vnz_23650	vnz_23650	ATP-binding protein	135	-	-	-	-	-	-	-7.14345	-7.42269	-	-	-	-
2495520	2.39445	2.29887	8.09032e-14	vnz_11295	vnz_11295	hypothetical protein	45	-	-	-	-	-	-	-0.376932	0.0181742	-	-	-	-
2908740	2.19981	2.39715	1.00854e-13	vnz_13090	vnz_13090	proline-specific permease ProY	101	-	-	-	-	-	-	-2.74876	-0.14881	-	-	-	-
6077340	2.37491	2.22212	1.36982e-13	vnz_27625	-	-	-	-	-	-	vnz_27625	transporter	447	-	-	-	-	-1.20732	-0.616004
4300560	1.89057	2.27898	2.58369e-13	vnz_19560	-	-	-	-	-	-	vnz_19560	hypothetical protein	8	-	-	-	-	0.711119	2.00284
2354895	1.69034	2.26609	3.64285e-13	vnz_10675	vnz_10675	hypothetical protein	188	-	-	-	vnz_10680	pyruvate dehydrogenase (acetyl-transferring), homodimeric type	264	-0.135516	0.615834	-	-	0.860351	0.657404
5963685	2.20365	1.94375	5.35918e-13	vnz_27175	vnz_27175	hypothetical protein	170	-	-	-	-	-	-	-0.818941	-1.31398	-	-	-	-
4075875	1.69875	2.2462	6.1832e-13	vnz_18450	-	-	-	-	-	-	vnz_18450	NepA	190	-	-	-	-	-4.83807	-2.40262
5835615	2.33243	2.15587	6.65012e-13	vnz_26675	-	-	-	-	-	-	vnz_26675	4-hydroxy-tetrahydrodipicolinate synthase	296	-	-	-	-	0.756298	1.12461
1151340	2.29032	2.04911	1.22512e-12	vnz_04885	vnz_04880	hypothetical protein	311	vnz_04885	SmeA	2	vnz_04890	SffA	230	0.327304	0.0679075	2.73434	0.137925	2.70463	0.336763
6456480	2.28643	2.04239	1.35154e-12	vnz_29315	vnz_29315	hypothetical protein	58	vnz_29320	hypothetical protein	198	vnz_29325	general stress protein CsbD	328	2.04522	0.515043	1.31719	-0.0589755	3.0772	1.81848
2027850	1.92601	2.20657	1.75735e-12	vnz_08905	vnz_08900	carbohydrate kinase family protein	82	-	-	-	vnz_08905	hypothetical protein	48	0.112167	0.113535	-	-	1.12637	1.78861
1291365	2.14615	1.86989	2.32969e-12	vnz_05540	vnz_05540	TIGR02611 family protein	79	-	-	-	vnz_05545	SsgB	111	-0.373492	1.13518	-	-	2.54709	0.737309
6381420	1.94667	2.19127	2.61992e-12	vnz_28950	-	-	-	-	-	-	vnz_28950	hypothetical protein	225	-	-	-	-	-4.28334	-3.95178
3356160	1.892	1.91322	3.30456e-12	vnz_15055	vnz_15055	MFS transporter	40	-	-	-	-	-	-	0.033025	1.23016	-	-	-	-
2806815	1.93809	2.17376	4.09492e-12	vnz_12605	vnz_12600	beta-N-acetylhexosaminidase	353	vnz_12605	hypothetical protein	161	vnz_12610	glutamine--fructose-6-phosphate aminotransferase	168	2.77928	1.99712	2.53905	0.684664	2.67295	0.764708
2536800	1.99756	2.15971	5.85198e-12	vnz_11470	vnz_11470	hypothetical protein	76	-	-	-	-	-	-	2.33908	1.19893	-	-	-	-
3957600	1.62272	2.03892	7.0107e-12	vnz_17915	vnz_17915	hypothetical protein	45	-	-	-	vnz_17925	DNA-binding protein	423	2.06499	1.57974	-	-	0.0269572	-0.258873
7449690	1.78234	2.14835	7.7887e-12	vnz_33550	-	-	-	-	-	-	vnz_33550	ferric iron reductase	114	-	-	-	-	-2.01309	-1.86277
3655920	1.75509	2.14083	9.21895e-12	vnz_16425	-	-	-	-	-	-	vnz_16425	Na+/H+ antiporter NhaA	270	-	-	-	-	1.21059	0.85293
7720740	2.20177	1.63927	1.11344e-11	vnz_34770	vnz_34770	methionyl-tRNA formyltransferase	116	-	-	-	vnz_34775	L-lysine 6-monooxygenase	127	-2.16082	-5.42659	-	-	-2.1521	-4.62577
3756915	2.22832	2.17445	1.35392e-11	vnz_16915	vnz_16915	hypothetical protein	84	-	-	-	vnz_16920	hypothetical protein	142	2.8503	5.95937	-	-	0.463733	0.651472
2895825	1.85611	2.11261	1.94677e-11	vnz_13025	vnz_13025	PTS sugar transporter	2	-	-	-	vnz_13030	PTS lactose transporter subunit IIC	235	2.93515	1.49165	-	-	1.82534	0.56729
1657425	1.90806	1.39738	2.99821e-11	vnz_07235	-	-	-	-	-	-	vnz_07235	hypothetical protein	320	-	-	-	-	-0.412762	-0.350596
6875340	2.15054	1.95595	3.88778e-11	vnz_31090	vnz_31090	phosphatidylserine decarboxylase	102	-	-	-	-	-	-	-0.346082	-0.468299	-	-	-	-
5762265	1.81415	2.07622	4.79477e-11	vnz_26390	-	-	-	-	-	-	vnz_26390	FAD-dependent oxidoreductase	66	-	-	-	-	1.19665	0.201883
5995140	2.13931	1.45842	5.08219e-11	vnz_27285	-	-	-	-	-	-	vnz_27285	peptidase	301	-	-	-	-	-2.22487	-2.70079
3857460	2.02574	1.60485	1.37401e-10	vnz_17475	vnz_17470	phosphatase	206	-	-	-	vnz_17475	hypothetical protein	51	0.652906	4.14572	-	-	2.3724	2.66274
7153830	1.79572	1.76916	1.64197e-10	vnz_32280	vnz_32275	hypothetical protein	192	-	-	-	vnz_32280	TetR family transcriptional regulator	131	0.591113	1.13419	-	-	0.44367	0.474455
4170330	-	1.55442	2.41963e-10	vnz_18945	-	-	-	-	-	-	vnz_18945	DNA-binding protein	379	-	-	-	-	-10.099	-7.40785
2047125	1.81073	1.37794	2.94576e-10	vnz_08995	vnz_08990	hypothetical protein	22	-	-	-	vnz_08995	adenosylcobinamide-GDP ribazoletransferase	4	1.96093	1.76941	-	-	-2.60643	-3.59082
1307325	1.64307	1.7215	3.09305e-10	vnz_05630	vnz_05630	5,6-dimethylbenzimidazole synthase	216	-	-	-	-	-	-	-0.761865	-2.05598	-	-	-	-
6038100	2.05631	1.42242	3.56206e-10	vnz_27475	-	-	-	-	-	-	vnz_27475	hypothetical protein	268	-	-	-	-	1.00071	1.39811
3451905	1.48951	1.96548	6.83386e-10	vnz_15480	vnz_15480	DNA-binding protein	2	-	-	-	vnz_15485	MerR family transcriptional regulator	135	0.137911	-0.149742	-	-	2.94382	2.41571
3467970	1.56304	1.74805	8.1965e-10	vnz_15585	vnz_15585	RNA-splicing ligase RtcB	21	-	-	-	vnz_15590	hypothetical protein	154	1.33445	0.875011	-	-	-1.41971	-0.805129
4543785	1.75569	1.83082	1.03479e-09	vnz_20730	-	-	-	vnz_20730	4-coumarate--CoA ligase family protein	462	-	-	-	-	-	2.49731	1.37561	-	-
4067610	1.64154	1.94569	1.08399e-09	vnz_18400	vnz_18400	phosphatase	136	-	-	-	vnz_18405	DNA primase	490	2.506	2.89965	-	-	-2.88716	-1.53993
5376870	1.83712	1.80512	1.47945e-09	vnz_24690	vnz_24690	cell division protein FtsW	191	-	-	-	-	-	-	2.48668	1.85832	-	-	-	-
2095095	2.03842	1.68302	1.48852e-09	vnz_09215	-	-	-	-	-	-	vnz_09215	protein tyrosine phosphatase	59	-	-	-	-	1.61147	2.55364
6431745	1.99217	1.79552	1.52454e-09	vnz_29190	-	-	-	-	-	-	vnz_29190	DNA polymerase III subunit epsilon	4	-	-	-	-	-1.38561	-1.2402
4579485	1.45321	1.91103	2.40591e-09	vnz_20905	-	-	-	vnz_20905	hypothetical protein	442	-	-	-	-	-	-5.25023	-6.89561	-	-
668055	1.68004	1.90638	2.67292e-09	vnz_02770	-	-	-	vnz_02770	hypothetical protein	276	-	-	-	-	-	-1.19624	-0.401664	-	-
492135	1.9506	-	3.812e-09	vnz_02155	vnz_02155	hypothetical protein	108	-	-	-	vnz_02160	hypothetical protein	142	0.950239	1.74738	-	-	1.27752	3.28296
3082440	1.66587	1.8877	4.05715e-09	vnz_13795	vnz_13790	ATP-binding protein	361	vnz_13795	metal ABC transporter substrate-binding protein	90	vnz_13800	RNA polymerase subunit sigma sigI	312	1.37214	1.4864	0.815735	1.51222	2.5392	2.75635
3057255	1.99002	1.87906	4.52149e-09	vnz_13690	-	-	-	-	-	-	vnz_13690	LytR family transcriptional regulator	465	-	-	-	-	0.437281	1.59245
7050750	1.94044	1.81951	4.75454e-09	vnz_31880	vnz_31880	hypothetical protein	70	-	-	-	vnz_31885	hypothetical protein	204	1.4599	1.28496	-	-	0.921936	-0.147066
5560545	1.61561	-	5.28688e-09	vnz_25450	-	-	-	vnz_25450	peptide ABC transporter permease	77	-	-	-	-	-	0.0024036	-1.44579	-	-
3637515	1.60014	1.90233	5.87757e-09	vnz_16340	vnz_16340	sodium-translocating pyrophosphatase	153	-	-	-	-	-	-	0.510846	0.588618	-	-	-	-
5443815	1.78285	1.67135	7.19525e-09	vnz_25020	-	-	-	vnz_25015	TetR family transcriptional regulator	467	vnz_25020	glycosyl transferase	305	-	-	0.0286984	0.178956	0.511198	-1.07457
2242830	1.90741	1.91389	8.16099e-09	vnz_09920	-	-	-	vnz_09920	N-acetylmuramoyl-L-alanine amidase	350	-	-	-	-	-	0.0201078	-0.898386	-	-
6570015	1.83757	1.86004	8.62607e-09	vnz_29830	vnz_29830	hypothetical protein	143	vnz_29835	MarR family transcriptional regulator	294	vnz_29840	phosphopyruvate hydratase	497	0.492424	0.204999	0.0767851	-0.0697374	0.370717	-0.570848
4860060	1.90445	1.59522	1.04017e-08	vnz_22265	vnz_22265	hypothetical protein	12	-	-	-	vnz_22270	hypothetical protein	80	1.68679	1.07137	-	-	0.519731	-1.34595
5290920	1.89068	1.41245	1.39386e-08	vnz_24300	vnz_24295	N-acetylmuramoyl-L-alanine amidase	149	-	-	-	vnz_24300	Crp/Fnr family transcriptional regulator	103	-6.71247	-6.74494	-	-	-8.01212	-8.08914
7213185	1.65487	1.83072	1.43264e-08	vnz_32550	-	-	-	-	-	-	vnz_32550	alpha-L-arabinofuranosidase	24	-	-	-	-	-0.924646	-2.19107
5605920	1.93575	1.87973	1.50358e-08	vnz_25640	-	-	-	-	-	-	vnz_25640	acetolactate synthase large subunit	5	-	-	-	-	-0.417423	-1.20394
2010825	1.8566	1.6475	2.85423e-08	vnz_08830	vnz_08825	hypothetical protein	138	-	-	-	vnz_08830	rhomboid family intramembrane serine protease	20	-0.33559	-0.164101	-	-	0.283778	0.321849
2384550	1.84327	1.83816	3.52106e-08	vnz_10815	vnz_10810	hypothetical protein	226	-	-	-	vnz_10815	hypothetical protein	34	1.39458	0.977313	-	-	2.19372	1.67689
3469935	1.56037	1.68649	9.08886e-08	vnz_15600	-	-	-	-	-	-	vnz_15600	hypothetical protein	128	-	-	-	-	0.389605	0.621177
2753820	1.80762	1.52166	1.23581e-07	vnz_12395	vnz_12395	cation/H(+) antiporter	0	-	-	-	vnz_12400	copper-transporting ATPase	128	2.28578	1.98204	-	-	3.1555	0.51687
4790400	1.74504	1.86548	1.3284e-07	vnz_22005	vnz_22000	hypothetical protein WhiD	386	-	-	-	vnz_22005	DNA-binding response regulator BldM	47	6.8916	2.43586	-	-	-2.67169	-3.02487
3820710	1.44443	1.71916	1.51778e-07	vnz_17295	vnz_17290	hypothetical protein	334	vnz_17295	thermophilic serine proteinase precursor	197	-	-	-	0.412371	0.348228	3.82585	3.08417	-	-
8133780	1.49869	1.71586	1.62546e-07	vnz_36410	-	-	-	-	-	-	vnz_36410	two-component sensor histidine kinase	26	-	-	-	-	-0.152897	0.291619
4116795	-	1.70926	1.7094e-07	vnz_18660	vnz_18655	hypothetical protein	270	vnz_18660	hypothetical protein	144	vnz_18665	ATP-binding protein	242	0.0235604	0.555488	-0.999982	0.0265915	0.443017	1.71527
57435	1.75773	1.3912	2.0899e-07	vnz_00255	vnz_00255	Putative lipoprotein	6	-	-	-	-	-	-	-0.481737	-1.16299	-	-	-	-
4840215	1.75696	1.52717	2.12127e-07	vnz_22175	vnz_22170	DNA-directed RNA polymerase sigma-70 factor	71	-	-	-	vnz_22175	hypothetical protein	58	2.41384	1.86875	-	-	1.60664	2.37841
6983235	1.52984	1.54339	2.18342e-07	vnz_31570	vnz_31570	transcriptional regulator	10	-	-	-	vnz_31575	ATP-binding protein	170	-2.63953	-2.69758	-	-	-3.26969	-3.48151
3446655	1.82153	1.79018	2.36298e-07	vnz_15460	vnz_15460	hypothetical protein	2	-	-	-	-	-	-	3.09881	4.15068	-	-	-	-
2693355	1.68326	1.78226	2.52287e-07	vnz_12115	vnz_12110	DynA	177	-	-	-	vnz_12115	tRNA-Arg	126	3.09668	2.39498	-	-	0.107804	3.51147
4614615	1.80078	1.3851	3.09951e-07	vnz_21050	vnz_21050	glycoside hydrolase	117	-	-	-	-	-	-	-3.17188	-2.45315	-	-	-	-
3820200	1.50618	1.63843	6.10594e-07	vnz_17290	-	-	-	vnz_17290	hypothetical protein	176	vnz_17295	thermophilic serine proteinase precursor	313	-	-	0.412371	0.348228	3.82585	3.08417
672915	1.62989	1.49438	6.53431e-07	vnz_02785	vnz_02785	SAM-dependent methyltransferase	5	-	-	-	-	-	-	-0.287701	-1.89178	-	-	-	-
762090	1.56429	1.46026	1.16084e-06	vnz_03105	vnz_03100	hypothetical protein	500	-	-	-	vnz_03105	amidohydrolase	346	3.41362	1.85938	-	-	2.201	1.50919
5972385	1.65895	1.57571	1.40445e-06	vnz_27205	-	-	-	-	-	-	vnz_27205	GntR family transcriptional regulator WhiH	367	-	-	-	-	-4.22076	-3.77072
3462030	-	1.38237	2.07161e-06	vnz_15555	vnz_15545	hypothetical protein	391	vnz_15550	hypothetical protein	204	vnz_15555	oxidoreductase	197	4.33908	3.27395	0.384207	1.1605	1.51299	1.95794
3481755	1.53581	1.68793	2.10062e-06	vnz_15645	vnz_15640	redox-sensing transcriptional repressor Rex	282	vnz_15645	NrdH-redoxin	273	vnz_15650	hydrolase	384	-0.332873	-1.25247	-0.360285	0.298737	0.137443	0.245795
3562290	-	1.62574	2.17023e-06	vnz_16005	-	-	-	vnz_16005	esterase	67	vnz_16010	hypothetical protein	267	-	-	2.45653	3.79792	2.16432	3.6575
3161490	1.5329	-	2.55109e-06	vnz_14255	vnz_14255	transglycosylase	314	-	-	-	-	-	-	1.69959	2.37782	-	-	-	-
4764090	-	1.50987	3.31339e-06	vnz_21855	-	-	-	vnz_21855	alanine racemase	490	-	-	-	-	-	0.539617	0.123018	-	-
416940	1.61178	-	3.33643e-06	vnz_01850	vnz_01845	carbonic anhydrase	206	-	-	-	vnz_01850	hypothetical protein	59	0.849622	1.14019	-	-	0.212104	-0.476462
6427995	1.6014	-	4.01767e-06	vnz_29175	vnz_29170	glycogen debranching enzyme GlgX	122	-	-	-	vnz_29175	Tat pathway signal sequence domain protein	69	-1.66979	-1.72487	-	-	-2.41618	-1.3853
3047640	-	1.44149	4.4616e-06	vnz_13645	vnz_13645	transcription factor WhiB	10	-	-	-	-	-	-	0.617879	0.509564	-	-	-	-
3178470	1.5764	-	6.26713e-06	vnz_14340	vnz_14340	hypothetical protein	53	-	-	-	-	-	-	3.31514	2.77044	-	-	-	-
6456750	1.56014	1.48153	7.18046e-06	vnz_29325	vnz_29320	hypothetical protein	72	-	-	-	vnz_29325	general stress protein CsbD	58	1.31719	-0.0589755	-	-	3.0772	1.81848
3053730	1.48126	1.41297	8.33168e-06	vnz_13670	vnz_13670	GDP-mannose pyrophosphorylase	235	-	-	-	-	-	-	1.03056	-0.47871	-	-	-	-
3562695	-	1.56693	1.06894e-05	vnz_16010	vnz_16005	esterase	338	vnz_16010	hypothetical protein	138	-	-	-	2.45653	3.79792	2.16432	3.6575	-	-
2611845	1.5376	1.53288	1.23979e-05	vnz_11795	vnz_11790	hypothetical protein	57	-	-	-	vnz_11795	GNAT family N-acetyltransferase	51	0.55439	-0.119494	-	-	0.900414	0.917779
5244405	1.53625	-	1.26824e-05	vnz_24090	-	-	-	-	-	-	vnz_24090	metal-dependent phosphohydrolase	81	-	-	-	-	-3.15403	-3.77333
1160430	1.52318	-	1.59004e-05	vnz_04925	vnz_04925	dolichol-phosphate mannosyltransferase	432	-	-	-	-	-	-	0.0176663	-0.130971	-	-	-	-
3145320	1.51113	-	1.95756e-05	vnz_14185	-	-	-	-	-	-	vnz_14185	hypothetical protein	9	-	-	-	-	0.84855	0.436425
3542085	-	1.4465	2.79761e-05	vnz_15900	vnz_15900	CopY family transcriptional repressor	50	-	-	-	-	-	-	3.10728	2.85422	-	-	-	-
852705	1.50328	-	3.46065e-05	vnz_03560	-	-	-	-	-	-	vnz_03560	hypothetical protein	107	-	-	-	-	-1.87423	-2.83011
3041175	-	1.49517	7.00365e-05	vnz_13630	vnz_13625	hypothetical protein	245	-	-	-	vnz_13630	hypothetical protein	199	-0.0271495	0.340156	-	-	0.188313	0.355302
5673345	-	1.38717	7.74418e-05	vnz_25950	-	-	-	-	-	-	vnz_25950	DNA-binding protein hupS	57	-	-	-	-	1.85908	1.48145
3753090	-	1.38484	8.05209e-05	vnz_16905	vnz_16900	molecular chaperone DnaK	148	-	-	-	vnz_16905	UDP-phosphate galactose phosphotransferase	70	-0.151072	0.951517	-	-	2.21738	2.65989
2828715	1.42634	-	8.09038e-05	vnz_12685	vnz_12685	two-component sensor histidine kinase	90	-	-	-	-	-	-	-0.0310919	0.613456	-	-	-	-
2200005	-	1.37615	9.3313e-05	vnz_09705	-	-	-	vnz_09705	hypothetical protein	402	-	-	-	-	-	-1.33575	-1.47656	-	-

## Sheet: Table S1B
Nearest Gene	Max Sig Pos	Pos L 10hr	Pos R 10hr	Width 10hr	FASTA 10hr	Pos L 14hr	Pos R 14hr	Width 14hr	FASTA 14 hr	Class
vnz_00255	57435	57390	57480	90	TCCCGGCCGCGGTGACGGTGAGCTTGCGCAGGTTCATCATGAGAACTCCTCTTATCCGGTACTTCATCGGTCTCTGTCGGCACCGGAAACA	57435	57435	0	GGTTCATCATGAGAACTCCTCTTATCCGGTA	Narrow
vnz_00575	131100	131010	131220	210	TGAGTCCCCCTGCCGGTAGCACCGGCGGTTCGGCCGCCTGCCCTGGCTTCTCGGATCCATGCGCGAAGCATTGCGGAGAGTGACCTGACTCACGCCTGAAGTCGCGGCAAACCGGGACATCCCGTACGCTTCGCCGCACACCGGCCCCGGGCGGCCCTCAGCCCGACCGTGTGCCACCTCCTCGCAGAACCTTCACGGCGACACCACGTGT	130995	131205	210	GGCCTTTCGTTCCTCTGAGTCCCCCTGCCGGTAGCACCGGCGGTTCGGCCGCCTGCCCTGGCTTCTCGGATCCATGCGCGAAGCATTGCGGAGAGTGACCTGACTCACGCCTGAAGTCGCGGCAAACCGGGACATCCCGTACGCTTCGCCGCACACCGGCCCCGGGCGGCCCTCAGCCCGACCGTGTGCCACCTCCTCGCAGAACCTTCAC	Narrow
vnz_00760	171435	171360	171525	165	GGGCGGAGCGGTGGCGCTCCGGCCCGCCGGAGTCAAGATCGGCCTGTGGTAATTTGCCCGAGCCAGTCGTACCCCTGCACATATCCACACGATATGGGCGCGGGTCAGGGAATCCGGTGGGAATCCGGAGCTGACGCGCAGCGGTGAGGGTGACGGGCGGAGCATC	171345	171540	195	GTCACATCGACGCGGGGGCGGAGCGGTGGCGCTCCGGCCCGCCGGAGTCAAGATCGGCCTGTGGTAATTTGCCCGAGCCAGTCGTACCCCTGCACATATCCACACGATATGGGCGCGGGTCAGGGAATCCGGTGGGAATCCGGAGCTGACGCGCAGCGGTGAGGGTGACGGGCGGAGCATCGGCCACTGGGTCCCG	Narrow
vnz_01015	227850	227700	228000	300	GGCGTCGCGCCTGCCCGGGACTCGCCGGACAAGGGTGGTGAGACGGCGGGGACGGGGTAGCCGAGCGCATAGCGGTGGCGGGGCCGAGGCCTCTCGGGCCGAAGCGGACCACGTCGAGGAGCGATACCACCGCAATGACGATAAAAAGAGTGAACTACAGATATCCAGCCTAAATATCGCTATACGGGCTCCACGCTCATGAGAGAAGGGCGGACAGCGTGACGCGACCGAGGATTCTCGTGGTGGGCGCCGGATTCGCCGGGGTCGGCTGCGTACGGCGGCTCGAACGACGCCTCGCGGA	227670	228015	345	CTGTCATGTCCCCATGGCACCCGACGGGACGGCGTCGCGCCTGCCCGGGACTCGCCGGACAAGGGTGGTGAGACGGCGGGGACGGGGTAGCCGAGCGCATAGCGGTGGCGGGGCCGAGGCCTCTCGGGCCGAAGCGGACCACGTCGAGGAGCGATACCACCGCAATGACGATAAAAAGAGTGAACTACAGATATCCAGCCTAAATATCGCTATACGGGCTCCACGCTCATGAGAGAAGGGCGGACAGCGTGACGCGACCGAGGATTCTCGTGGTGGGCGCCGGATTCGCCGGGGTCGGCTGCGTACGGCGGCTCGAACGACGCCTCGCGGAGCGGGAGGCGCAGCT	Broad
vnz_01070	240135	239850	240270	420	CGCGGTACCCGGCCCGGCTCCGGCGCGTTCCGAGGTGTGCGCGGCGGGCCCCGCACGCGACCGGCCCCTACGCCTGACCGCTCCCGGGCCCTTCAAACGTCAAATGGCGGATTTTCTCACGTTCTTGGCGAGAAGGCAGGATGCACCCCGAAGGCGTTACCCATCCGTTATAAACGGTCATTTTGCCCTGATTTCTGCACCTTTTCCGTGTGGCGCGAGCCACAATCCCCTCACGATCGACCTCGGTGCACCTATCACGCCGTCGCGCCCGCAACAACCCCTTCGGACCAGGAAGTTCCGAGATCCACTCGGTACCTTCGGCGCCCATGACCACCGCACGGACGACCACCACCCGCACGCCGACCACCCGTACGACGACCCCCATCCGTACGACACCCC…	240060	240315	255	TGGCGCGAGCCACAATCCCCTCACGATCGACCTCGGTGCACCTATCACGCCGTCGCGCCCGCAACAACCCCTTCGGACCAGGAAGTTCCGAGATCCACTCGGTACCTTCGGCGCCCATGACCACCGCACGGACGACCACCACCCGCACGCCGACCACCCGTACGACGACCCCCATCCGTACGACACCCCCGACCGTCGAGGACGGCGCCGAGCTCTGGCGGATCGCCCGCGGCTCGGGGGAACTGGACCTCAACTC	Broad
vnz_01095	244620	244545	244680	135	TCTTCGGGTGGGCGCCGGTCTCCGCGGTGACGGGGGCGCATCAGCCCGATCCGAACGGGCAGGCGAAAGGCATCATCCACTGACGAATCAGGAAGAAGGGGACCTGCCATGAACACCCGGAGCGACACCCGGTCCC	244560	244680	120	CGGTCTCCGCGGTGACGGGGGCGCATCAGCCCGATCCGAACGGGCAGGCGAAAGGCATCATCCACTGACGAATCAGGAAGAAGGGGACCTGCCATGAACACCCGGAGCGACACCCGGTCCC	Narrow
vnz_01105	246000	245910	246090	180	GGCGGGCAGCTCGCCGCCGGGTTCGTCCTCACCGGCTTCGCGGAAGCTCCGCACCAGTCCAACGCGTCCGCGCAGTACATGTCGGGCTATTTCGCGACGCGGGCCGTCAAGCCGGGCTGACCGCACCGCGGGCCCTGCCTAGACGGATGCCTCCTGTGGAAGGCTGAGCGGATGACCTCAC	245910	246090	180	GGCGGGCAGCTCGCCGCCGGGTTCGTCCTCACCGGCTTCGCGGAAGCTCCGCACCAGTCCAACGCGTCCGCGCAGTACATGTCGGGCTATTTCGCGACGCGGGCCGTCAAGCCGGGCTGACCGCACCGCGGGCCCTGCCTAGACGGATGCCTCCTGTGGAAGGCTGAGCGGATGACCTCAC	Narrow
vnz_01850	416940	416910	416970	60	CGCCCCGAATGAAGGATGAAAGGGACGAAAAGTCCGGAACGCGACCCGGCCTCGTGCCGGT	-	-	-	-	Narrow
vnz_02095	472155	471960	472320	360	CTGCGGGTGGCCGAGGTGCCCAGTCTCGAACTGCCGCGTCCGCACGGACCGTCGCATCCGCGCACGGTCCGCGACGGTGCGCGGATCCTCGGCACGCTGCTCGACGAGCGGCCGCACAACGCCCTGTCGCGGCTGGCGCACCGGCGGCGCGGGCGCGGCGCGCGTCGGTCCTTCCACCGGGCTTCCGGTTGACGAACCACCCGAAAAGATGCTAACGCTGAGGAAAGCATCATTTCAGGACAGAACAGACCCTGAGTGCACACCCTCGGCAGGGTCGGTTGCCGGAAGAGGCTCGTCGTGACCTCCACTGCCCACAGCCGAACGCCGGCGGCGTCCGTGGCGCACCCGCTGCGCCGGACGA	471915	472305	390	GTGGAGCTGGGCGCCGAACTGGTCACGCACGCGCTGCACTACGGGCTGCGGGTGGCCGAGGTGCCCAGTCTCGAACTGCCGCGTCCGCACGGACCGTCGCATCCGCGCACGGTCCGCGACGGTGCGCGGATCCTCGGCACGCTGCTCGACGAGCGGCCGCACAACGCCCTGTCGCGGCTGGCGCACCGGCGGCGCGGGCGCGGCGCGCGTCGGTCCTTCCACCGGGCTTCCGGTTGACGAACCACCCGAAAAGATGCTAACGCTGAGGAAAGCATCATTTCAGGACAGAACAGACCCTGAGTGCACACCCTCGGCAGGGTCGGTTGCCGGAAGAGGCTCGTCGTGACCTCCACTGCCCACAGCCGAACGCCGGCGGCGTCCGTGGCGCACC	Broad
vnz_02155	492135	492090	492195	105	TCCCCTTCGTATCTCCGCAGGTCAGAACGTCTTTATGTGCATAAGACACACTTTCGGCGTACCGTCGGGTGTTCCCCCCGACCTCGAAGCCACGGGAGAGCGTGTG	-	-	-	-	Narrow
vnz_02240	512280	512145	512565	420	ACCGTCCGCTCGGTCACGCCGCACGCGGCGGCGACGTCCCGAAGGCGAACGCCCGGGTCCCTGGCGATCACCACCAGCACACGGGCGTGATTCGTCAGGAACGTCCATGACTGACGGTCACCTGCACTGTCACTCATACGGACATTATGGGACGGTCTTCTCATGAGCCGCAAGACCGGAAATACATCTCATGTTTTTCTTGACATATTTTGTGACAGATGCGGATGATGGTGATGAAACAGCCCACAGTGGCTGACCCCATGGGAGCCCACGATGAATCCCACCCCGCTCGCGGCCGTCCCGGCAGCACCTCCGCGGATGACCACGGATGTCACGCCGGACGGCACCCTCCTCGTCAGCGGTGAGATCGACGCCTCGACCGCCTCCACGCTGCTGCGC…	512130	512580	450	GCGACGATGGCCTGCACCGTCCGCTCGGTCACGCCGCACGCGGCGGCGACGTCCCGAAGGCGAACGCCCGGGTCCCTGGCGATCACCACCAGCACACGGGCGTGATTCGTCAGGAACGTCCATGACTGACGGTCACCTGCACTGTCACTCATACGGACATTATGGGACGGTCTTCTCATGAGCCGCAAGACCGGAAATACATCTCATGTTTTTCTTGACATATTTTGTGACAGATGCGGATGATGGTGATGAAACAGCCCACAGTGGCTGACCCCATGGGAGCCCACGATGAATCCCACCCCGCTCGCGGCCGTCCCGGCAGCACCTCCGCGGATGACCACGGATGTCACGCCGGACGGCACCCTCCTCGTCAGCGGTGAGATCGACGCCTCGACCGCC…	Broad
vnz_02770	668055	668010	668100	90	TCCTTCGGTCACAACGACCAGAACATGATGGATCCCGACAAGTACACCAGCCCTGAGGAATTCCGGGCATACCTGGAGCTTTTCGCGGACA	667995	668130	135	GACATCGCGCTCATCTCCTTCGGTCACAACGACCAGAACATGATGGATCCCGACAAGTACACCAGCCCTGAGGAATTCCGGGCATACCTGGAGCTTTTCGCGGACACGCTGCGCGAGCTCGGGGTGTCGCCGGTCT	Narrow
vnz_02785	672915	672885	672960	75	TACGTCTCCCGAACAGCGGCGCGCATTTCCACCCGTTCCACCACCTTCGTCACCTCCGCGCACAGTCTGACGGCCG	672885	672930	45	TACGTCTCCCGAACAGCGGCGCGCATTTCCACCCGTTCCACCACCT	Narrow
vnz_03105	762090	762090	762360	270	TTGCCATCGGACTCCTTCATCAGTCCCCGGACCTGCAGGTACGCAGCTTTTACGACGCCCATCGTTCACTGCCTTTCGGGCTCGGCTCCTTGGGGCGGGCTCGCCTCAGGAGTTTCACCAATTGGTTATTTTGTACGGTTTGCCCGGGTCCTGGTGGCGGAAACGTGCGGAGGCGTGGCAGACGTGGCAGACATCGGACATACGTGTCGCGACGGAAGAACAGGGAAGCGGATCCGTAGGTGCCCCTTCGGTGCCTGCCACGACGGCAGAG	762090	762360	270	TTGCCATCGGACTCCTTCATCAGTCCCCGGACCTGCAGGTACGCAGCTTTTACGACGCCCATCGTTCACTGCCTTTCGGGCTCGGCTCCTTGGGGCGGGCTCGCCTCAGGAGTTTCACCAATTGGTTATTTTGTACGGTTTGCCCGGGTCCTGGTGGCGGAAACGTGCGGAGGCGTGGCAGACGTGGCAGACATCGGACATACGTGTCGCGACGGAAGAACAGGGAAGCGGATCCGTAGGTGCCCCTTCGGTGCCTGCCACGACGGCAGAG	Narrow
vnz_03140	774810	774705	774930	225	GCACGGCATGCCAACCGGTTGCGGGGGCCCGCGCCCCCTCAGGGGCGGGTTGTCGTGCGCGTGGGGGGGCCAGCGGCAGTCTTCAGCTGGACCTCGACCGGCATTTGTCCGTATATGATGCGATGCGCCGGGTAGGCGCCGTGAATGAACCAGAACCGAGGACTTGCGGTCGTGACCGGCGCCTCCAGCGGCATCGGGTTCGAACTCGCCCGACAGCTCGCCGATC	774705	774930	225	GCACGGCATGCCAACCGGTTGCGGGGGCCCGCGCCCCCTCAGGGGCGGGTTGTCGTGCGCGTGGGGGGGCCAGCGGCAGTCTTCAGCTGGACCTCGACCGGCATTTGTCCGTATATGATGCGATGCGCCGGGTAGGCGCCGTGAATGAACCAGAACCGAGGACTTGCGGTCGTGACCGGCGCCTCCAGCGGCATCGGGTTCGAACTCGCCCGACAGCTCGCCGATC	Narrow
vnz_03180	779685	779580	779790	210	AGCACCCGCTACAGCTACGAGTCGTACTCCAACACGGCCGGGTGGACCGCCGCATAGGCGCCCGCAGTCGCTCCTACCCTCACCATCTGAAACGACCTCTTAAAGAGCGTTTTGTCCCGGCGAGGGTGCTACATCGCAGTTCAGGTGACGGACTGCTTCGTGTCGGCTGGGGTAATAGAGGCCTCTTGTGGCAGGTGAGGCAGATGACGGC	779595	779790	195	TACGAGTCGTACTCCAACACGGCCGGGTGGACCGCCGCATAGGCGCCCGCAGTCGCTCCTACCCTCACCATCTGAAACGACCTCTTAAAGAGCGTTTTGTCCCGGCGAGGGTGCTACATCGCAGTTCAGGTGACGGACTGCTTCGTGTCGGCTGGGGTAATAGAGGCCTCTTGTGGCAGGTGAGGCAGATGACGGC	Narrow
vnz_03560	852705	852690	852735	45	GGAGGACATACGGGGGCAGAAGGCGCATGATCGCACCTCAGCCGAC	-	-	-	-	Narrow
vnz_04720	1107015	1106955	1107135	180	GGCAAATCGTTGCCGGTAGTCCCTAGCTCCGCCCAACTGGTACGTCTCGTGCGGAACCGGGACTTCCTATGACATACGCTTCTGAACAGTACGCCGTCCAGGACAGGTAGTGACGGCGCCACACAATCTCCGCCCCTGGGAGGCTTCCCATGACAACCGTGACGTCGCCGCTTGCTGGACG	1106940	1107150	210	CCCACCGTCAGTAGAGGCAAATCGTTGCCGGTAGTCCCTAGCTCCGCCCAACTGGTACGTCTCGTGCGGAACCGGGACTTCCTATGACATACGCTTCTGAACAGTACGCCGTCCAGGACAGGTAGTGACGGCGCCACACAATCTCCGCCCCTGGGAGGCTTCCCATGACAACCGTGACGTCGCCGCTTGCTGGACGCGCCATCGGTCTCGC	Narrow
vnz_04805	1129500	1129365	1129620	255	TCGTGACGTCCGGCGTCAACACGCGGCGTCAACCTTGAAATTCAACAAACGGCGGCGCGAGCCTACTACTGCATCACGGCCAGTCCGAAGGCATGTCCGGGCTATTTTCAGCCTGTCGAGTGAGTGTTGATCATGAGATGTCCTGTTATTCAGGGAGTTGGGATTGGCCACTGTGGCGCAGGACACCTGATGATGCGCCATTTCTCCGGTCTGCGGAGATGGCTGGAATTATTCGTTCCGCTCCTCCTCGCGTTGC	-	-	-	-	Narrow
vnz_04885	1151340	1151040	1151475	435	CGCCTTTCTCCTGCGTTGCCTGCCGGTGCACGGCAAGCGAGGCCGTACGAGTGAATCGACAGGGTACTGCCCGTTCGGGGACATGACCTCGCGCGGCCGAGGCAAAGATCACGGGAGCTCGCCGCGGAGGACTCCTCTAGCGCACGCCGGGCAATTCGCCACTCGACAGCCCGTTCGACGTCGGCCGGTCAAGTGAAATCGCCCGTTTTTCACTCGATTGCACCTTTAGTCACATAGATACTTGCTGTGAACTTGGAAGGACTCATGGTGACTGTCCCCTCAACCAGGAGAACAACCAATGATCCTGTCCATCTCAGGCGTGGTCCTGCTCGGCATCATCTGCTTCCTGTTCTTCAAGAAGGACGGGATGAAGGCCTCGCACGCCCTCGTCAGCGCGCT…	1151025	1151475	450	CTCATCGGGTGGGACCGCCTTTCTCCTGCGTTGCCTGCCGGTGCACGGCAAGCGAGGCCGTACGAGTGAATCGACAGGGTACTGCCCGTTCGGGGACATGACCTCGCGCGGCCGAGGCAAAGATCACGGGAGCTCGCCGCGGAGGACTCCTCTAGCGCACGCCGGGCAATTCGCCACTCGACAGCCCGTTCGACGTCGGCCGGTCAAGTGAAATCGCCCGTTTTTCACTCGATTGCACCTTTAGTCACATAGATACTTGCTGTGAACTTGGAAGGACTCATGGTGACTGTCCCCTCAACCAGGAGAACAACCAATGATCCTGTCCATCTCAGGCGTGGTCCTGCTCGGCATCATCTGCTTCCTGTTCTTCAAGAAGGACGGGATGAAGGCCTCGCACGC…	Broad
vnz_04915	1157850	1157790	1157970	180	GGCAGTGAAAGGGCGGTAGTGTACGCGTTTGGCCTGCCAGGCGGACCGTTACTGCGTGCTGCTTTGGTGAAGACACCGGGTCACATCTGCCGTCAGATGTGACAAAACGGGCACTGGTGGGTACAACAAGGGGCGGCACGACGGGCGACGCATGACCCGGCACGGGAATCTTTACCGCCGA	1157805	1157955	150	GTAGTGTACGCGTTTGGCCTGCCAGGCGGACCGTTACTGCGTGCTGCTTTGGTGAAGACACCGGGTCACATCTGCCGTCAGATGTGACAAAACGGGCACTGGTGGGTACAACAAGGGGCGGCACGACGGGCGACGCATGACCCGGCACGGG	Narrow
vnz_04925	1160430	1160415	1160460	45	GGAGGGGACATATCCCTACATCACTCGTTCGGCCGTACGAAGACCG	-	-	-	-	Narrow
vnz_05145	1207005	1206900	1207110	210	CGTCCCACGTTCTTGGCCACTTCTTTGCCGCCGAGCGGTTTCGGTTGCGGTCCAGACCATTTTCGGTACGAACCCACGAGTCCGGGACCAGGACGGACCGGAACAATACGGTCAGCCGATCGAGGGGTCGGGCGGCACAGGGGGCGACAGGGGCCCCGACTCGGCATATGCCATTTCGGCCAGCACGAGCGCGGGCTGACGGCCCCCGCGC	1206900	1207095	195	CGTCCCACGTTCTTGGCCACTTCTTTGCCGCCGAGCGGTTTCGGTTGCGGTCCAGACCATTTTCGGTACGAACCCACGAGTCCGGGACCAGGACGGACCGGAACAATACGGTCAGCCGATCGAGGGGTCGGGCGGCACAGGGGGCGACAGGGGCCCCGACTCGGCATATGCCATTTCGGCCAGCACGAGCGCGGGC	Narrow
vnz_05240	1226865	1226760	1227030	270	GCCCCACACCAGTGGAGCAACGCTCAACGGAGTGGTCGTTGAACGCCTGCTCTGCCCCGGAGACTAGCGGCCGAGGCCGCTCCAGTCAGCGAGAACAGCGGAAAAGTCCTGGTCAGCATCGACCGACCGGGACTTTTCCGGCATAACGACCCGGTTTTGAGCCAAGTTTTCGTCAAGGAGTGAGACGGCCCGGTGAGACGGTTCGTCTCACCGGGCCGAAACAGTCCTGAAATCCGGCTCGATCCGCTCCGACCTGCGCAGAGGCCGCGGA	1226775	1227015	240	AGCAACGCTCAACGGAGTGGTCGTTGAACGCCTGCTCTGCCCCGGAGACTAGCGGCCGAGGCCGCTCCAGTCAGCGAGAACAGCGGAAAAGTCCTGGTCAGCATCGACCGACCGGGACTTTTCCGGCATAACGACCCGGTTTTGAGCCAAGTTTTCGTCAAGGAGTGAGACGGCCCGGTGAGACGGTTCGTCTCACCGGGCCGAAACAGTCCTGAAATCCGGCTCGATCCGCTCCGACCTG	Narrow
vnz_05540	1291365	1291290	1291425	135	CCCAACTTACCCGACGGCGGGCAGTCGCCGGAATGGCGGTATTACCGCAGGTCACACGCCCCCATACGAGCTACCTGAACGATCACAAAACCGACAGAGGGGTTTACAACGGCACTGGAGGTGGCATGTCGATTTC	1291290	1291425	135	CCCAACTTACCCGACGGCGGGCAGTCGCCGGAATGGCGGTATTACCGCAGGTCACACGCCCCCATACGAGCTACCTGAACGATCACAAAACCGACAGAGGGGTTTACAACGGCACTGGAGGTGGCATGTCGATTTC	Narrow
vnz_05630	1307325	1307295	1307370	75	CGCGTACCACGTCAGCGGCGCAATGTGGCCACCCATTCAGGACATTGACGAACGAAGCGCCGAACGTCCGGAAGCG	1307280	1307370	90	GCGGTCCCCCCTGATCGCGTACCACGTCAGCGGCGCAATGTGGCCACCCATTCAGGACATTGACGAACGAAGCGCCGAACGTCCGGAAGCG	Narrow
vnz_06000	1385265	1385175	1385565	390	CGGTGAGGAGTTCGACGATGCGCTCCCCGGCGGGCTTGCGGACGGCGCTGCCGCACTCGGGGCAGGTGAAGGAGTAGAAGGTGGTGCGGCGGCTCGCCCCGATGGCGAGGCGCAGGGCGCTCGCGGAGAGTTCGAAGCGGGAGCGGCAGTCGGGGCAGGCGGCCTTGAAGAGGACCGGGGCCACCGTCGCCGTAAAACCGTGCATCACGGACATTTCCCTCATCTCTCGACTCCCGTTCCCGCGCTCGCGTGCACCGCGTCACACGACCCCGACCGCACCGGCCGCGCCACCCGCTCCCCCGCTCGTACTCCCCGTACGGCCGCGAGCGCTTCTGGCGCTACGTCAGTATCAGCGTCCTACGGCCGGGGAACGTCACTCGCCCTCGTACGC	1385175	1385565	390	CGGTGAGGAGTTCGACGATGCGCTCCCCGGCGGGCTTGCGGACGGCGCTGCCGCACTCGGGGCAGGTGAAGGAGTAGAAGGTGGTGCGGCGGCTCGCCCCGATGGCGAGGCGCAGGGCGCTCGCGGAGAGTTCGAAGCGGGAGCGGCAGTCGGGGCAGGCGGCCTTGAAGAGGACCGGGGCCACCGTCGCCGTAAAACCGTGCATCACGGACATTTCCCTCATCTCTCGACTCCCGTTCCCGCGCTCGCGTGCACCGCGTCACACGACCCCGACCGCACCGGCCGCGCCACCCGCTCCCCCGCTCGTACTCCCCGTACGGCCGCGAGCGCTTCTGGCGCTACGTCAGTATCAGCGTCCTACGGCCGGGGAACGTCACTCGCCCTCGTACGC	Broad
vnz_06000	1385445	1385175	1385565	390	CGGTGAGGAGTTCGACGATGCGCTCCCCGGCGGGCTTGCGGACGGCGCTGCCGCACTCGGGGCAGGTGAAGGAGTAGAAGGTGGTGCGGCGGCTCGCCCCGATGGCGAGGCGCAGGGCGCTCGCGGAGAGTTCGAAGCGGGAGCGGCAGTCGGGGCAGGCGGCCTTGAAGAGGACCGGGGCCACCGTCGCCGTAAAACCGTGCATCACGGACATTTCCCTCATCTCTCGACTCCCGTTCCCGCGCTCGCGTGCACCGCGTCACACGACCCCGACCGCACCGGCCGCGCCACCCGCTCCCCCGCTCGTACTCCCCGTACGGCCGCGAGCGCTTCTGGCGCTACGTCAGTATCAGCGTCCTACGGCCGGGGAACGTCACTCGCCCTCGTACGC	1385175	1385565	390	CGGTGAGGAGTTCGACGATGCGCTCCCCGGCGGGCTTGCGGACGGCGCTGCCGCACTCGGGGCAGGTGAAGGAGTAGAAGGTGGTGCGGCGGCTCGCCCCGATGGCGAGGCGCAGGGCGCTCGCGGAGAGTTCGAAGCGGGAGCGGCAGTCGGGGCAGGCGGCCTTGAAGAGGACCGGGGCCACCGTCGCCGTAAAACCGTGCATCACGGACATTTCCCTCATCTCTCGACTCCCGTTCCCGCGCTCGCGTGCACCGCGTCACACGACCCCGACCGCACCGGCCGCGCCACCCGCTCCCCCGCTCGTACTCCCCGTACGGCCGCGAGCGCTTCTGGCGCTACGTCAGTATCAGCGTCCTACGGCCGGGGAACGTCACTCGCCCTCGTACGC	Broad
vnz_06100	1407630	1407510	1407735	225	AAGATTAGTGGGCGGCGCCGCTATTGCCGGACCGGGGTGGGCCGTGGGGGTAATCGCACAGTGATCATGAATGCGGGGGCTTCGATAGTCATGCGCCGGAGGATGCGGACGGCGACGAGCGAATCGGGACACAAGGGTGCGCCGAAACCTGCCGTTTCGGACAGGGGAAACGATCAGGCCACCCACCGGCGGGCACTCTGCGTGACCAAGGTCACGCGGTGACCTT	1407570	1407675	105	GTGATCATGAATGCGGGGGCTTCGATAGTCATGCGCCGGAGGATGCGGACGGCGACGAGCGAATCGGGACACAAGGGTGCGCCGAAACCTGCCGTTTCGGACAGGG	Narrow
vnz_06550	1504605	1504545	1504665	120	ATCCCGGCGACGGGATTCAGGGCATTCGTACGAGGGTTGACGGTCACCGTGCGAATCCATCTGATTCCAGGGCGAGTTGGACAGGGCTCGAACACCTGCCGAACCGTCATGAACCATCCTG	1504530	1504695	165	CCGTGACACCCGTGTATCCCGGCGACGGGATTCAGGGCATTCGTACGAGGGTTGACGGTCACCGTGCGAATCCATCTGATTCCAGGGCGAGTTGGACAGGGCTCGAACACCTGCCGAACCGTCATGAACCATCCTGCACTCCGGACCGCCGACCCTGGCCACCCGG	Narrow
vnz_06600	1513695	1513605	1513815	210	CCCTTCGGAGTGGGGGGATGGTGCTGCCCGCCAGGCATACCGGATCAAGCCGCGTACTGTCCGAAACTCACCCCATCGGGGGCGAGTTGGACGAACCCGCGCATACCGTCCTACGGTCGGTGCGCGGCGCGGCGCCCCACCGCCTTCCGCACCAGCGGCCAGGCCAGCAGGATCAGCACGACCGCGTACACGGTGACCGAGAACGGCGTGT	1513575	1513830	255	GATGAGGAGTCGGACGCGCATGGGCGGGGTCCCTTCGGAGTGGGGGGATGGTGCTGCCCGCCAGGCATACCGGATCAAGCCGCGTACTGTCCGAAACTCACCCCATCGGGGGCGAGTTGGACGAACCCGCGCATACCGTCCTACGGTCGGTGCGCGGCGCGGCGCCCCACCGCCTTCCGCACCAGCGGCCAGGCCAGCAGGATCAGCACGACCGCGTACACGGTGACCGAGAACGGCGTGTTCACCAGACCCGTCA	Narrow
vnz_06715	1542420	1542315	1542765	450	GCCATCCACTCGACTTTGAGGCCGTCGGTGAGCCGATGGGTGCAGGGTCTGACGATTCCGAACATGGACTCCCCCGTGAGTCGTGGACCTGGCGGTGCGGCTGCCCGCGGGGCGGCCTCGCGGCATCGTAGCGAGCGGCTCCGTTCACCCGAACGCGCCCATCGTCACCCTTGTGGCACGACTTTCATATTTTCAGCTGCATGGCCCTCTCTCAGGCCCCGCATACCGCAAGTTTCCTGACGAATCGCCAGAAAACGGTGCTCACGTTCTGCACCAGTACCGTCACGAATCCCCTGCGCGCCGACTATCCACTTGGCGCGCGATCCGCATCATGAAGGACGATAGGGAAATGCGGAACCACAAGTGACCGCGCTGAAAGGAGGCGTCCATGGGATCGGT…	1542300	1542765	465	AGGCCGCAGAGATGGGCCATCCACTCGACTTTGAGGCCGTCGGTGAGCCGATGGGTGCAGGGTCTGACGATTCCGAACATGGACTCCCCCGTGAGTCGTGGACCTGGCGGTGCGGCTGCCCGCGGGGCGGCCTCGCGGCATCGTAGCGAGCGGCTCCGTTCACCCGAACGCGCCCATCGTCACCCTTGTGGCACGACTTTCATATTTTCAGCTGCATGGCCCTCTCTCAGGCCCCGCATACCGCAAGTTTCCTGACGAATCGCCAGAAAACGGTGCTCACGTTCTGCACCAGTACCGTCACGAATCCCCTGCGCGCCGACTATCCACTTGGCGCGCGATCCGCATCATGAAGGACGATAGGGAAATGCGGAACCACAAGTGACCGCGCTGAAAGGAGGC…	Broad
vnz_06890	1576440	1576320	1576590	270	AGACCTGGTGGCCGTGGCGGACGAGCTCGTGGACACCGGCAGGGGTGATGGCCACGCGGAACTCGTTGTTCTTGACCTCGCGGGGGATGCCGACCTTCATCGTCGATCACGGTCCTTGAATCAGGGGGGATACATGGGGCAATGCGATACATACCCGGATGCACTGCGGCGCACCGGGGCAGACCACGTTCGAACGCGGCGCACCCAGTCTAATGAAGGAGTTCCCGGTGTCTAGCCTTTCAAAGTACTAATCTTCGCCGGACCCACTGCG	1576290	1576620	330	AGGAGCCGACACCGGCGTTCTGCTCGACGAAGACCTGGTGGCCGTGGCGGACGAGCTCGTGGACACCGGCAGGGGTGATGGCCACGCGGAACTCGTTGTTCTTGACCTCGCGGGGGATGCCGACCTTCATCGTCGATCACGGTCCTTGAATCAGGGGGGATACATGGGGCAATGCGATACATACCCGGATGCACTGCGGCGCACCGGGGCAGACCACGTTCGAACGCGGCGCACCCAGTCTAATGAAGGAGTTCCCGGTGTCTAGCCTTTCAAAGTACTAATCTTCGCCGGACCCACTGCGGATTTCGTAGGCGGATGATTCCGTTTCCAG	Narrow
vnz_07105	1626045	1625925	1626225	300	CCGGGGCGGGGGCGGCCCGCACCTCGGCGGCGACGGCGATCCCGGTGAGCAGTACGGCGACGGAGGCGAAGGCACCGAAGCCGTGACGTATCGCGCGCATGCCCGTACCTCCTCCCCGTCAGCGACAGGAACATCACGCTCTGCCCCAGTCTGGGGTGATTCGCGCGACTTTTCGAGTCGGGCAGGAGTTGCGGAACGGCGAGGGCCGTGTGTCCGCCGCTCGGGCGGGCACACGGCCCCGGTGCTGCTGTGGAAGGCGGTCAGGCCCCGATCGCGTGCAGGCCGCCGTCGACGTGGATGA	1625910	1626225	315	CGGGGACCTCCTCGGCCGGGGCGGGGGCGGCCCGCACCTCGGCGGCGACGGCGATCCCGGTGAGCAGTACGGCGACGGAGGCGAAGGCACCGAAGCCGTGACGTATCGCGCGCATGCCCGTACCTCCTCCCCGTCAGCGACAGGAACATCACGCTCTGCCCCAGTCTGGGGTGATTCGCGCGACTTTTCGAGTCGGGCAGGAGTTGCGGAACGGCGAGGGCCGTGTGTCCGCCGCTCGGGCGGGCACACGGCCCCGGTGCTGCTGTGGAAGGCGGTCAGGCCCCGATCGCGTGCAGGCCGCCGTCGACGTGGATGA	Broad
vnz_07235	1657425	1657365	1657485	120	GCGTCCCTCGCGGAAGCGTCCGCCGTGCCCGTACCCCAACCCCGGCCGGTACGAGACGGACAAACCTCTCAAGCAGGGCATGCGGGTGGCGTTCTCGGGGGACACCTCCGTCGACCGCGAG	1657425	1657440	15	CAAACCTCTCAAGCAG	Narrow
vnz_07275	1663785	1663650	1663920	270	ACGACTCCGTCCGCGATCGTGGTCCGGCCCCGGGTGGCCGCCGCGCCGCCGCCCCGCTTGGTCACCGAGGTGCGGCGGGGTTCGTCGCCGGTGTCGCTGGTGTGAGTGGTGTCGGTCATCACATTGCGCCCCTTCTGGGATATTTCGGGGTTCTTCGCCCACATTAAGGGCGGTTACCCGATCTCGCCCCGGGGATACGGCAGGCTGGGGCAATGACGACGGCTGAGGGATGGACGGCGGCGGTACGAGACCGCCTCGCGCCGGGCAGGCT	1663665	1663920	255	ATCGTGGTCCGGCCCCGGGTGGCCGCCGCGCCGCCGCCCCGCTTGGTCACCGAGGTGCGGCGGGGTTCGTCGCCGGTGTCGCTGGTGTGAGTGGTGTCGGTCATCACATTGCGCCCCTTCTGGGATATTTCGGGGTTCTTCGCCCACATTAAGGGCGGTTACCCGATCTCGCCCCGGGGATACGGCAGGCTGGGGCAATGACGACGGCTGAGGGATGGACGGCGGCGGTACGAGACCGCCTCGCGCCGGGCAGGCT	Narrow
vnz_07300	1668180	1668075	1668330	255	GGCCATACGGCCAGTCTAACGGGCCCCTGCAACTGGTTTTCGGCCATGCGGGAGGGTACGGGGCCGATCGGGAGGTTTCTCGCATCTCCGGTAGAGGCCACCAAAAGGGGCGAGGGTCGTGATAACGGTCGATACTCGGCGCAGGGCGGCGGCCACTGCCGCGGCAGTGACGCGGAGGGTGGTGGACCGTGCAGTTCGACGACGACGCCGATCTGGACACCTCGGAGGTCAAGGACGTCCGGAACAGCCGCATCCC	1668060	1668345	285	GTGCACGGGGAGAATGGCCATACGGCCAGTCTAACGGGCCCCTGCAACTGGTTTTCGGCCATGCGGGAGGGTACGGGGCCGATCGGGAGGTTTCTCGCATCTCCGGTAGAGGCCACCAAAAGGGGCGAGGGTCGTGATAACGGTCGATACTCGGCGCAGGGCGGCGGCCACTGCCGCGGCAGTGACGCGGAGGGTGGTGGACCGTGCAGTTCGACGACGACGCCGATCTGGACACCTCGGAGGTCAAGGACGTCCGGAACAGCCGCATCCCGGGCGGCAGGGCGAC	Broad
vnz_07720	1760805	1760685	1760940	255	ACTTGCCACGGTCGTAACTCCCTGCGTGATGGTGCTCGAAGATGCCCCAGTCTACGTAAGGCCCAACGCGCGTCCAGTGATTGGAGTTACCCGTCCAACTTCATCAGCAGACCAAGTACCACAATGCAGGCGAACCAGAGCAGACCGACCACGACGGTGATCCGGTCCAGGTTGCGCTCGGCGACCGAGGAGCCACCCACGGAGGACTGCATGCCGCCACCGAACATGTCGGAGAGGCCGCCACCCTTCCCCTTGT	1760670	1760940	270	CCGGATCGCGTTGCCACTTGCCACGGTCGTAACTCCCTGCGTGATGGTGCTCGAAGATGCCCCAGTCTACGTAAGGCCCAACGCGCGTCCAGTGATTGGAGTTACCCGTCCAACTTCATCAGCAGACCAAGTACCACAATGCAGGCGAACCAGAGCAGACCGACCACGACGGTGATCCGGTCCAGGTTGCGCTCGGCGACCGAGGAGCCACCCACGGAGGACTGCATGCCGCCACCGAACATGTCGGAGAGGCCGCCACCCTTCCCCTTGT	Narrow
vnz_08260	1886970	1886895	1887090	195	TGCCACGGCTCGCGGGGACGGATCTGGTCGAACTCGCCGGGCTGCTCGCAGCCACGGAACCGGCCACCCCGGGTGGACAATTCCGACATGACACCCACACTGGATGACCGGATCACCGGCAGTCTCCTCGGGGCCGCCGTCGGCGACGCGCTCGGCGGCCCCGTCGAGGGCTACACCCCCGAGCAGATCGTGGAGC	1886895	1887090	195	TGCCACGGCTCGCGGGGACGGATCTGGTCGAACTCGCCGGGCTGCTCGCAGCCACGGAACCGGCCACCCCGGGTGGACAATTCCGACATGACACCCACACTGGATGACCGGATCACCGGCAGTCTCCTCGGGGCCGCCGTCGGCGACGCGCTCGGCGGCCCCGTCGAGGGCTACACCCCCGAGCAGATCGTGGAGC	Narrow
vnz_08455	1927650	1927530	1927770	240	TGCCCCGAATTGACCCATGAATGATTGGGCCTGATCACTCCTCAACAGTGTCTGACATGGACGCGTAATCTCCCCGGCGTGGCGGAGGAAGTTCCTCCCCCCACCCCCCCACGAGGAGTCACCATGCGTGCTCTTGTCCGCATATCCCCGCGTATGTCACGTCGGATGCTCGGTACGGCCGTCATGGCCGGAACCCTGGCCCTTGCCCCGCTCTCCGCCCCGGTGGCGAGCGGCACCACCA	1927485	1927800	315	GTCGACGTCTCAAACTCCGGAAGACGCGCAAGATTTTCTTCCCGATGCCCCGAATTGACCCATGAATGATTGGGCCTGATCACTCCTCAACAGTGTCTGACATGGACGCGTAATCTCCCCGGCGTGGCGGAGGAAGTTCCTCCCCCCACCCCCCCACGAGGAGTCACCATGCGTGCTCTTGTCCGCATATCCCCGCGTATGTCACGTCGGATGCTCGGTACGGCCGTCATGGCCGGAACCCTGGCCCTTGCCCCGCTCTCCGCCCCGGTGGCGAGCGGCACCACCACCCTGGCCGGCGCCTCCGCCGAGGAGTGCG	Narrow
vnz_08465	1930950	1930815	1931070	255	AGGGTCATCAGGACCGGCGCGGGCAGTCCCAGCCGCTCACCGAGGGGGACGGTGAGCAGGGCGCCGAGCAGCAGCAAGAACAACAGGGCCAATTGATCCACGGCCACACCCTGCCACGTATGTCCGTTTTATCGGTGACCGGGGCCTAGAGCGAGCGCCGCATGGCCCGGTGCGGCATGCCCGCGTCCGGGAACTCGGGGCCGTACGCCTCGTAGCCGAGCCGCTCGTAGAAGCCGAGCGCATGGGTCTGCGCGTG	1930830	1931070	240	GGCGCGGGCAGTCCCAGCCGCTCACCGAGGGGGACGGTGAGCAGGGCGCCGAGCAGCAGCAAGAACAACAGGGCCAATTGATCCACGGCCACACCCTGCCACGTATGTCCGTTTTATCGGTGACCGGGGCCTAGAGCGAGCGCCGCATGGCCCGGTGCGGCATGCCCGCGTCCGGGAACTCGGGGCCGTACGCCTCGTAGCCGAGCCGCTCGTAGAAGCCGAGCGCATGGGTCTGCGCGTG	Narrow
vnz_08720	1989435	1989345	1989510	165	ACGTCGTGGTGGCCCTCGAAGGCCTTCTCGATGAGGGGCTTCTCGTCCGCCTGCACGCCGAATGCCAGGATTTCCACGCTTTTCCCCTCAGACGTCACGATGGGCCGTATACGCGCGAATATACGGCCCCACGTGGCGCCCGGCCGCCTCAGGCGTCGTCGAGACC	1989315	1989525	210	TCCTCGGAGAGGAAGACGCCCAGGCAGCGGACGTCGTGGTGGCCCTCGAAGGCCTTCTCGATGAGGGGCTTCTCGTCCGCCTGCACGCCGAATGCCAGGATTTCCACGCTTTTCCCCTCAGACGTCACGATGGGCCGTATACGCGCGAATATACGGCCCCACGTGGCGCCCGGCCGCCTCAGGCGTCGTCGAGACCCCGCTCGATGGCGTA	Narrow
vnz_08830	2010825	2010765	2010885	120	TTACCCTACGGCCTCGCCGGTATCCGGGGGCACGGCGAGGCACTCTGTCCAGTTCGGCCCCGGTACGCCATGATCTGTCCATGATCGACTGGCGAGGCGCGGTCCGCGCCGTCCTGGGCGC	2010780	2010870	90	GCCGGTATCCGGGGGCACGGCGAGGCACTCTGTCCAGTTCGGCCCCGGTACGCCATGATCTGTCCATGATCGACTGGCGAGGCGCGGTCCG	Narrow
vnz_08905	2027850	2027790	2027910	120	GCGGTAATGACAGTTCACGCTACCGGGTGGGGGGCGCCCTGCCGAACAGTGGAAACTACCCCAGAGTAGGTCTTTTCCCCGGGGGCGTGCGGTGCATACGGTGCGGCCATGACCCTCTACC	2027760	2027925	165	GATGCGCACGGCGGGTGCTCCTGCGGGAAGGCGGTAATGACAGTTCACGCTACCGGGTGGGGGGCGCCCTGCCGAACAGTGGAAACTACCCCAGAGTAGGTCTTTTCCCCGGGGGCGTGCGGTGCATACGGTGCGGCCATGACCCTCTACCCCGCTTCACGTGAGC	Narrow
vnz_08980	2043885	2043810	2044005	195	AGCGACTCCGGAGGCGGTCGCACGCCACGCGCGTGCGGCCGCCTCCGGCGTCGCCGCACGACAAGCGATGCCCCATATGATCGCTTTTCATGGGAGAGGTCCGCTTGTCCGCCGAAGCAGCGCCCCGGGGCAGCACGCCGCGGTCGCGGCGCAGTGCCGCGTTCGCCGTCTGGTACCTGCGCGTCGTCACGTTCAT	2043795	2044005	210	GAGCGGGACGGACTCAGCGACTCCGGAGGCGGTCGCACGCCACGCGCGTGCGGCCGCCTCCGGCGTCGCCGCACGACAAGCGATGCCCCATATGATCGCTTTTCATGGGAGAGGTCCGCTTGTCCGCCGAAGCAGCGCCCCGGGGCAGCACGCCGCGGTCGCGGCGCAGTGCCGCGTTCGCCGTCTGGTACCTGCGCGTCGTCACGTTCAT	Narrow
vnz_08995	2047125	2047065	2047170	105	GCCCGGCTCGACGATGTTGCGGGAGAACCAGTGACCCATGCCACCCCGTTCCGATTTGAGCGGTATGCGCAATCTACCGTCCGGAGGCGGCGATTACCCTGCCCGG	2047125	2047125	0	CCGTTCCGATTTGAGCGGTATGCGCAATCTA	Narrow
vnz_09215	2095095	2095035	2095155	120	GCTGGGGACGGAGTGACGCTCCCCGAGGAGACGTCAGTCCTGAACCACCTCAAACTGCTCATATCCGGGTGATCCACTAACGTCGACTCGAACGCGCACGTACCGGAGGAGTCGACGCCAT	2095050	2095140	90	ACGCTCCCCGAGGAGACGTCAGTCCTGAACCACCTCAAACTGCTCATATCCGGGTGATCCACTAACGTCGACTCGAACGCGCACGTACCGG	Narrow
vnz_09380	2138310	2138175	2138475	300	CGCCGGAGCCGATGCCGCCCTCGCCGCCATGTTCGGCGCCACCACCGTCGCCCCGAACATGACCGCCGGTACCGCTGCGCCGGTGGTCGAACTGGAGGTGGACCGGTCCACCCGACCGATCGACTCCGCGAATGCGGAGGAATCTACCCGGAACATTACAGAACGGTCTACCTCTGACCTGCCCGTACCCGCTCTGGACCCGGCGCCGGTCGCTGCCGCCCCGAGCGAGCAGGAAGAGCCCACCCCGCGCATCTCGGGGAACGCCGTGGAGGAGTCGACCGGTCGGGCGCCGGTCCGGGCG	2138175	2138475	300	CGCCGGAGCCGATGCCGCCCTCGCCGCCATGTTCGGCGCCACCACCGTCGCCCCGAACATGACCGCCGGTACCGCTGCGCCGGTGGTCGAACTGGAGGTGGACCGGTCCACCCGACCGATCGACTCCGCGAATGCGGAGGAATCTACCCGGAACATTACAGAACGGTCTACCTCTGACCTGCCCGTACCCGCTCTGGACCCGGCGCCGGTCGCTGCCGCCCCGAGCGAGCAGGAAGAGCCCACCCCGCGCATCTCGGGGAACGCCGTGGAGGAGTCGACCGGTCGGGCGCCGGTCCGGGCG	Broad
vnz_09575	2175525	2175435	2175630	195	GAGCCGGGTGTACCGGCAGCCGGTGGAGGTGTTCCCGCACCCGCGGACCGGGGTGCCCCTCGTCGTACCGAGGCGTAATGAAAATGCGGACAATTCGCCACGCTTGACCGGCCCTTGACCCTGCCATGAGGACCCCATGAGAAGCCTGTGATCCGGCTGTGTCCGGGCCCCGGGACCTGAGAGCTGAATCACTGGA	2175435	2175615	180	GAGCCGGGTGTACCGGCAGCCGGTGGAGGTGTTCCCGCACCCGCGGACCGGGGTGCCCCTCGTCGTACCGAGGCGTAATGAAAATGCGGACAATTCGCCACGCTTGACCGGCCCTTGACCCTGCCATGAGGACCCCATGAGAAGCCTGTGATCCGGCTGTGTCCGGGCCCCGGGACCTGAG	Narrow
vnz_09705	2200005	-	-	-	-	2200005	2200005	0	GACTACAAACCCGCACAACTCGTCCTCGCCC	Narrow
vnz_09920	2242830	2242755	2242890	135	CATCGACCCCGGTCACAACTCCGGCAATTTCCGCCACTCGTCCGAGATCGACCAGAAGGTGAACATCGGTACGAACCGCAAGGAGTGCGACACCACGGGCACGTCCACGAACGGCGGCTACACCGAGGCCTCGTTC	2242755	2242905	150	CATCGACCCCGGTCACAACTCCGGCAATTTCCGCCACTCGTCCGAGATCGACCAGAAGGTGAACATCGGTACGAACCGCAAGGAGTGCGACACCACGGGCACGTCCACGAACGGCGGCTACACCGAGGCCTCGTTCACCCTCGACGTCTCC	Narrow
vnz_10640	2349075	2348955	2349150	195	TGGCTCCGAGGGCCGTGGCGAGCGTGCGCGCGGGCGAATCTGCCGTGAACACGACCGGTTCCCGATGGAACAGGCCGGCCCGTGTCACGGACGGGATGTGCCCGAAATGACGCATATAAGTCCCCCGTCTACCTCTCTGGACCCTGACGACATGTGGCCGGTAATAGTACGTAGGTGCGGGTGTCCTCAGTTCCCT	2348955	2349135	180	TGGCTCCGAGGGCCGTGGCGAGCGTGCGCGCGGGCGAATCTGCCGTGAACACGACCGGTTCCCGATGGAACAGGCCGGCCCGTGTCACGGACGGGATGTGCCCGAAATGACGCATATAAGTCCCCCGTCTACCTCTCTGGACCCTGACGACATGTGGCCGGTAATAGTACGTAGGTGCGGG	Narrow
vnz_10675	2354895	2354865	2354970	105	CCGGGGACTGTCGCTCCGTGATCAGGCACACATGATTCATCCCTTTTTGATGACTTCTGCGGTTTCAGTCTGCCGAACGCCCGGACGAAACGCATGCGCGGGTTGG	2354805	2354985	180	CCGGCCGTGGAGACCGCCGAAACGGTGACGTTTGGGGCCGTCTCGCCGCAACTTCCGGCGCCGGGGACTGTCGCTCCGTGATCAGGCACACATGATTCATCCCTTTTTGATGACTTCTGCGGTTTCAGTCTGCCGAACGCCCGGACGAAACGCATGCGCGGGTTGGGCGTAAGGTTGCGAT	Narrow
vnz_10815	2384550	2384430	2384595	165	GATGTAATTTACCGGAGCCGGTTGGCAAAGGTGCCTCTGGTTCGACGGGGGAAAAGCTACCGTGCCGCACCGTCATCGGTGTGACGTACGGTCGGTCCGGGGGCCGGTGAACACGAAGCTTTCACCCGCCAGGACGCCGAAGGAGGGGCCGGGGATGCGCGGCCGA	2384430	2384595	165	GATGTAATTTACCGGAGCCGGTTGGCAAAGGTGCCTCTGGTTCGACGGGGGAAAAGCTACCGTGCCGCACCGTCATCGGTGTGACGTACGGTCGGTCCGGGGGCCGGTGAACACGAAGCTTTCACCCGCCAGGACGCCGAAGGAGGGGCCGGGGATGCGCGGCCGA	Broad*
vnz_10900	2400825	2400705	2400930	225	ATGCTGGAGGGCAAGGTCCAGCCGATGGTCCTCGACCCGCTCTCGGAGCGGAACCCGTCGGCGGACGAGGACTGAGCCGCCCGGGCGTCCGGCCCATCGGACACTCCCGGCGAAAGCTCATGATTCGTACGACAATGAGACCATGACGATCATGGATGAGGACAGGGACGAGCGCGACGGCACCGCCGAGGACGAGGACGCGCCCCGGCTGCCGATGCTGCTCGAA	2400705	2400945	240	ATGCTGGAGGGCAAGGTCCAGCCGATGGTCCTCGACCCGCTCTCGGAGCGGAACCCGTCGGCGGACGAGGACTGAGCCGCCCGGGCGTCCGGCCCATCGGACACTCCCGGCGAAAGCTCATGATTCGTACGACAATGAGACCATGACGATCATGGATGAGGACAGGGACGAGCGCGACGGCACCGCCGAGGACGAGGACGCGCCCCGGCTGCCGATGCTGCTCGAAGCCGTCCTCAGCGTC	Narrow
vnz_10995	2426520	2426460	2426595	135	GCTGACGGGATGAGTCCCGGTCAGGGGATGTCGGATCGCGCCCCCGAGATCACAATGGGCGATATCTACCATTCCTCCCCGATCGGAGACCTTCGATGAAGGACCTCAAGTTCGAGCAGAAGCGCTCGATGACGCG	2426430	2426610	180	GCTGTGGCTCGTCGGCCGGAGTCTGTACCAGCTGACGGGATGAGTCCCGGTCAGGGGATGTCGGATCGCGCCCCCGAGATCACAATGGGCGATATCTACCATTCCTCCCCGATCGGAGACCTTCGATGAAGGACCTCAAGTTCGAGCAGAAGCGCTCGATGACGCGTCTCGAAGCGGCCGA	Narrow
vnz_11255	2486700	2486550	2486805	255	TCCGCCGTCGCCCAGTCGCCGGTGAGCAGCGCGCTGAGCAGGCCGATGGCCTCCGGAGAGGGTACGACGCTTCCGGGCACCCGGCAGTCGCCGCATATGACACCGCCCGCCGCGACCGAAAAGAACCGGTTCGGCCCGTGAATGCCACATTTGGCACAGTCCTCGAAGCTCGGCGCGTAGCCGTTCACGGCGAGCGAGCGGAGGAGGAAGGCGTCGAGGATCAGATGGGGGGCGTGCTCGCCCCGCGCGAGGGTCC	2486550	2486805	255	TCCGCCGTCGCCCAGTCGCCGGTGAGCAGCGCGCTGAGCAGGCCGATGGCCTCCGGAGAGGGTACGACGCTTCCGGGCACCCGGCAGTCGCCGCATATGACACCGCCCGCCGCGACCGAAAAGAACCGGTTCGGCCCGTGAATGCCACATTTGGCACAGTCCTCGAAGCTCGGCGCGTAGCCGTTCACGGCGAGCGAGCGGAGGAGGAAGGCGTCGAGGATCAGATGGGGGGCGTGCTCGCCCCGCGCGAGGGTCC	Narrow
vnz_11295	2495520	2495415	2495610	195	GGAGGTACGAAGGGGGCGCGTGGGGGGTGGTGCCCGAGGGGACGCGCCGACCATCCGCCATTCCCCGATGTGCCGTCAACTCACCTGATATGACGCCGATTCCGACATGGCGGCATGATCTTCCTTAAGCGAACCTGAAACCGTGACGCAGCTCACACGCGAAACCGCCCCGCCCCCTCGGAAGGGGGCGGGGCGG	2495415	2495610	195	GGAGGTACGAAGGGGGCGCGTGGGGGGTGGTGCCCGAGGGGACGCGCCGACCATCCGCCATTCCCCGATGTGCCGTCAACTCACCTGATATGACGCCGATTCCGACATGGCGGCATGATCTTCCTTAAGCGAACCTGAAACCGTGACGCAGCTCACACGCGAAACCGCCCCGCCCCCTCGGAAGGGGGCGGGGCGG	Narrow
vnz_11470	2536800	2536740	2536860	120	GTGCGACTCGTTCATCATGCAACGAAGTCGCATTCGATCACCGTTGGGGCGTTCGAGGCAAACCGGACGACTACCGGTCAATGAGAAGCAAGTGCCGACAAGCGTTACCGAGGGTTCGAAT	2536725	2536875	150	TGTTCACGCACCCCCGTGCGACTCGTTCATCATGCAACGAAGTCGCATTCGATCACCGTTGGGGCGTTCGAGGCAAACCGGACGACTACCGGTCAATGAGAAGCAAGTGCCGACAAGCGTTACCGAGGGTTCGAATCGGGAATTCCCCCGC	Narrow
vnz_11795	2611845	2611830	2611860	30	TACCCCGGTGACAATGTGAGTGAAATCGGGT	2611815	2611875	60	GACATCGTGCAGGGGTACCCCGGTGACAATGTGAGTGAAATCGGGTCGCCCCGGGCGGGGG	Narrow
vnz_11935	2646690	2646585	2646765	180	GGACCTGGGTAATGACTGAGCCCTACCCACCGCACCTCGTTTTACCGGCGGAACGTGGCGAAGTGACGTCACCTCGCCGACGGCTCGCCGGGCAAAGCCGACACAACGGCCACGCGCATTGACACCTCCGTGCGACGGGTGGTGGGCTCGTGACCCACTCGTGACCGAAACCCACTCGTGA	2646615	2646750	135	CGCACCTCGTTTTACCGGCGGAACGTGGCGAAGTGACGTCACCTCGCCGACGGCTCGCCGGGCAAAGCCGACACAACGGCCACGCGCATTGACACCTCCGTGCGACGGGTGGTGGGCTCGTGACCCACTCGTGACC	Narrow
vnz_12115	2693355	2692950	2693385	435	AGTTGACGAGCGTGGACTTGCCGGCTCCGGTGGAGCCGCCGACGACGGCGAGGAGCGGGGCGTCGGGATCTTTCAGCCGGGGCACCAGATAGTCGTCGAGCTGGGCGAGCAACTCGGCTCTGGTCTGCCGGGCGCGTGGCGTGTCCGGGAGGGGGAGGGGGAGACGCACGGCGGCGACACGGTCGCGCAGGGCGGAGAGTGCGTCGATCAGCTGAGGCCGTTCGTCCAAGGTCACCACATGCGAAGAATGCCCAATTTATGAGTGTTTTTGAAGCCTATTGCGGCCCTGCGCGCCGAAGAGAAGGGCGGTGGCCGGAACCTCAGGCATAACGAGTGCACAACACCCGCCCCGAGCGACGCGAAAAGCGCTGCGCGAATCGCACCTGCCTGCGATTATCG…	2692950	2693400	450	AGTTGACGAGCGTGGACTTGCCGGCTCCGGTGGAGCCGCCGACGACGGCGAGGAGCGGGGCGTCGGGATCTTTCAGCCGGGGCACCAGATAGTCGTCGAGCTGGGCGAGCAACTCGGCTCTGGTCTGCCGGGCGCGTGGCGTGTCCGGGAGGGGGAGGGGGAGACGCACGGCGGCGACACGGTCGCGCAGGGCGGAGAGTGCGTCGATCAGCTGAGGCCGTTCGTCCAAGGTCACCACATGCGAAGAATGCCCAATTTATGAGTGTTTTTGAAGCCTATTGCGGCCCTGCGCGCCGAAGAGAAGGGCGGTGGCCGGAACCTCAGGCATAACGAGTGCACAACACCCGCCCCGAGCGACGCGAAAAGCGCTGCGCGAATCGCACCTGCCTGCGATTATCG…	Broad
vnz_12320	2734095	2734005	2734290	285	CACCCCGTTCTCACGTACCGACAGTCCCCCCAGAATCCGGACGTCCATCTTGCCCCCTCAGTGCCTGTGCGACGTCAGCGCGCGGGATGACTCTCGATGATTAGAAAAGACCCCCGTAGGCATGTCAATAAGAAACCGGAGGGTACGGAATCCGAACCCTGGATATCGGGGTGATTCACCCCCTTTGTGGGGTTATAAGGGCGTAAGATTTTCGTCACTGGCGCAGACCAATGGGCACCGGAAGACGGTTTCCGGACTCGGAGGTACGCTTTCGAGGGGTCGGCCG	2733990	2734305	315	GGTCGGGGTGATCGACACCCCGTTCTCACGTACCGACAGTCCCCCCAGAATCCGGACGTCCATCTTGCCCCCTCAGTGCCTGTGCGACGTCAGCGCGCGGGATGACTCTCGATGATTAGAAAAGACCCCCGTAGGCATGTCAATAAGAAACCGGAGGGTACGGAATCCGAACCCTGGATATCGGGGTGATTCACCCCCTTTGTGGGGTTATAAGGGCGTAAGATTTTCGTCACTGGCGCAGACCAATGGGCACCGGAAGACGGTTTCCGGACTCGGAGGTACGCTTTCGAGGGGTCGGCCGAGATGGTTGAAGGCT	Broad
vnz_12395	2753820	2753760	2753865	105	GCAGGGGGGCCAGGACGGCGATCGTCATGATCAGGATGAGCGTGATCCCCGAATGCGACATATCGGGTGTTTACCATGGCTTCCGACGGGGCGCCGGGTCGCACAC	2753790	2753835	45	TCAGGATGAGCGTGATCCCCGAATGCGACATATCGGGTGTTTACCA	Narrow
vnz_12505	2783175	2783070	2783295	225	GAGGCGGGCGCGCCAGTGCGCGAGCACGGCGGCGTCCGTCGGGCGGGTGGCCAGGGAAACGATCACATATGCGGCGAGCGAGGCCAACAAACCGTAGTAAACAGGCTCATTCGCAAGGATTCCGTAAGTCCACATCAGGCCAATGACCGCCAGGCCGCCGACGGTGACCGCGGCGAGCGCGCCCTGGACGGTGCCGCGGCGCCAGAGCAGTCCGCCGAGGATGGGC	2783085	2783280	195	GTGCGCGAGCACGGCGGCGTCCGTCGGGCGGGTGGCCAGGGAAACGATCACATATGCGGCGAGCGAGGCCAACAAACCGTAGTAAACAGGCTCATTCGCAAGGATTCCGTAAGTCCACATCAGGCCAATGACCGCCAGGCCGCCGACGGTGACCGCGGCGAGCGCGCCCTGGACGGTGCCGCGGCGCCAGAGCAGT	Narrow
vnz_12605	2806815	2806740	2807205	465	GGTGCTCGACGTGCTGGCGTACTTCGACGAGTCGACCGAGGACTTCGTCCGCCGCCGCCACCGCGAACTGCAGTCCGGCGGAGCCGTGAACGCCGAGATCTTCGAACGGATCGCGGCGGAACTGCCCCACCGCGCCGTGGCACCACCGGAGCTCTCGCTCCGGCAGCTGCGCCGCATCGTCTACGGCTGACTCACGAACGAACACGGCGGGCACACTCACCAACCTGGAGGGGTTTCACCTTTATGTGCGGAATTGTCGGTTACATCGGAAAGCGCGACGTCGCCCCCCTGCTCCTCGAGGGCCTGGCACGTCTGGAGTACCGGGGATACGACTCGGCCGGCATGGTCGTCACCAGCCCGAAGGCCTCCGGCCTGAAGATGGTGAAGGCCAAGGGCCGC…	2806755	2807220	465	GGCGTACTTCGACGAGTCGACCGAGGACTTCGTCCGCCGCCGCCACCGCGAACTGCAGTCCGGCGGAGCCGTGAACGCCGAGATCTTCGAACGGATCGCGGCGGAACTGCCCCACCGCGCCGTGGCACCACCGGAGCTCTCGCTCCGGCAGCTGCGCCGCATCGTCTACGGCTGACTCACGAACGAACACGGCGGGCACACTCACCAACCTGGAGGGGTTTCACCTTTATGTGCGGAATTGTCGGTTACATCGGAAAGCGCGACGTCGCCCCCCTGCTCCTCGAGGGCCTGGCACGTCTGGAGTACCGGGGATACGACTCGGCCGGCATGGTCGTCACCAGCCCGAAGGCCTCCGGCCTGAAGATGGTGAAGGCCAAGGGCCGCGTCCGTGACCTCGAA…	Broad
vnz_12615	2809665	2809530	2809875	345	TCGATGACACCCGTGCCGCCCAGGCCGAAGGCCAGCAGGGTCAGTCCGAGTGCGAGGTGGCCGAGAGTGGAGGTGGTGTTTCCCGCGGCGACTTCGTTGTTCACGGCGGGCTCCCTTCAGGTGTGCAGGTGTGCTGCGTGAGCTGCTGTGTTCCGGTGACCTTTATGTACCCTTCACAAGCGCACAATTCACCTGAGGAAGGCCGAATTTATGGCGCGATGACGCCAGTTGAGGAAGTGATCTGACGGGCCGTACGGGACGGGAGGGGGCTCGTACGCCCTACGGGATGACGATCACGGGCCGCTGGGCGCGCCGCGCGAGGCGGCCGGCCACCGAGCCGAAGATC	2809530	2809860	330	TCGATGACACCCGTGCCGCCCAGGCCGAAGGCCAGCAGGGTCAGTCCGAGTGCGAGGTGGCCGAGAGTGGAGGTGGTGTTTCCCGCGGCGACTTCGTTGTTCACGGCGGGCTCCCTTCAGGTGTGCAGGTGTGCTGCGTGAGCTGCTGTGTTCCGGTGACCTTTATGTACCCTTCACAAGCGCACAATTCACCTGAGGAAGGCCGAATTTATGGCGCGATGACGCCAGTTGAGGAAGTGATCTGACGGGCCGTACGGGACGGGAGGGGGCTCGTACGCCCTACGGGATGACGATCACGGGCCGCTGGGCGCGCCGCGCGAGGCGGCCGGCC	Broad
vnz_12665	2819955	2819850	2820165	315	TCGGGCGGCACATCGTGGGCGGGGTGATGCGGGGCGCCGTGAAGGGGTGAGGGGGGAACAGAGGACCGTCGCTCACCCGTTCGGGCGAGGCGTTGATCTCCTTCCGCCGTCACGCTGTTAGCGTCACCTCATGTCCAATATCCTCACATTTCGCCCAGATTGGGCGAGGTGACGGCGGATGGGAATCCTGAAAGACCATCCCGAACTCGCCCTCTTCCTCTGCCTCGCCGCCGGATACCTCGTCGGCAAGCTCCGGGTCGGCCCCATCACGCTCGGCGGCATCTGCGGAACCCTCATCGTCTCGCTCCTCATCGGC	2819865	2820150	285	TGGGCGGGGTGATGCGGGGCGCCGTGAAGGGGTGAGGGGGGAACAGAGGACCGTCGCTCACCCGTTCGGGCGAGGCGTTGATCTCCTTCCGCCGTCACGCTGTTAGCGTCACCTCATGTCCAATATCCTCACATTTCGCCCAGATTGGGCGAGGTGACGGCGGATGGGAATCCTGAAAGACCATCCCGAACTCGCCCTCTTCCTCTGCCTCGCCGCCGGATACCTCGTCGGCAAGCTCCGGGTCGGCCCCATCACGCTCGGCGGCATCTGCGGAACCCTCATCGTC	Broad
vnz_12680	2826795	2826690	2826870	180	CCTTGTTCCTGGTGCTCGCCCTGCGCCGGTGCGAACTGCTGCCCATCGCGTGCCTGCCTCTGCGTGCTGGGGGGTGGGGAGGGGGTGCGGCAGCACGCTAGCGACTGGAAAACGGACAAACCGGCGTCCGGGGACGCGGGTGGGGATCCTTAGGCTCCGCTTAAGGAAGCCATCGGGACCA	2826675	2826870	195	CGACCGCCCCGACGACCTTGTTCCTGGTGCTCGCCCTGCGCCGGTGCGAACTGCTGCCCATCGCGTGCCTGCCTCTGCGTGCTGGGGGGTGGGGAGGGGGTGCGGCAGCACGCTAGCGACTGGAAAACGGACAAACCGGCGTCCGGGGACGCGGGTGGGGATCCTTAGGCTCCGCTTAAGGAAGCCATCGGGACCA	Narrow
vnz_12685	2828715	2828715	2828715	0	CGTTTCACCCAATTTCCGCCGCAGCCATGAC	-	-	-	-	Narrow
vnz_12755	2841375	2841255	2841555	300	GACGGCCGGGCCGGCCACGAGGCCGGTGGCGGCCAGGGCGGCGAACGAGGTGAGGGCCGCCGCACCGGCACGCAGCCGTGAGCGTTCCACTCCCCCGGGTGGCTGCTGACCCCTCACGTGGACCTCCGGTTCGGGAATGCGGGACACCTCACCCACCTTGTGATGGTTTGCGAGGTTTCGCATGTTTCCGCTGCCCCGGTCGGGTGAGGGCGGCGCGCGGGGTCGACGCGACACGAGCGCGCTCCAGCTCACGGAAAGTCACATTCGGTCACGTCGTCATCGACCCGTGTCAGACCCGCGC	2841255	2841720	465	GACGGCCGGGCCGGCCACGAGGCCGGTGGCGGCCAGGGCGGCGAACGAGGTGAGGGCCGCCGCACCGGCACGCAGCCGTGAGCGTTCCACTCCCCCGGGTGGCTGCTGACCCCTCACGTGGACCTCCGGTTCGGGAATGCGGGACACCTCACCCACCTTGTGATGGTTTGCGAGGTTTCGCATGTTTCCGCTGCCCCGGTCGGGTGAGGGCGGCGCGCGGGGTCGACGCGACACGAGCGCGCTCCAGCTCACGGAAAGTCACATTCGGTCACGTCGTCATCGACCCGTGTCAGACCCGCGCAGAAACGATCGGGCGGGGTGCGGCGGTGGGCGGCCTCACAGTGCCGGACGCCCCCCGGAGGCCCCTCGGAGCTGGAAGGCTCCCCCGCACGGGCTCTA…	Broad
vnz_12805	2853840	2853780	2853915	135	GTCGTCCTCACCGGCCGCGAGCGGGGCGGCGGCGGTGTCCGGTTCGTCCCGGAAGAGCAGGTGTACGGGGATGGAGCCGGTGGTCTCGGCCCCGATCACGTTCTTCCGCCGCGCGACCCGCACGACGGCGGCGACG	2853795	2853885	90	CGCGAGCGGGGCGGCGGCGGTGTCCGGTTCGTCCCGGAAGAGCAGGTGTACGGGGATGGAGCCGGTGGTCTCGGCCCCGATCACGTTCTTC	Narrow
vnz_12895	2873190	2873040	2873355	315	GCCCGGCAGACAGGGGCCGAGGCCGCCCGGCAGCGGGTCGGCCCAGCCGTTGACGGCGAGGGCGCCGACGAGGGCGGTGGCCACGACGGTGGAGGCGGCGATGACGGCGAGACGGCGCCGGTCACGCCGTCTCTCGTGAGGGGTGGGTTCCATATCCGGCAATATGCAAAAACTGTATGAAAATGGCGACGCCCCACGCGGGGCGCCGCCATTTTCCGGAAGGAAGGATGCAATCGGGGATCAGGCGCTCTTGAGCTCCTGCCGCTGCCGGCCGAGTCCGTCGACCTCCAGCTCGACGACGTCGCCGGGCCGCAGG	2873055	2873355	300	GCCGAGGCCGCCCGGCAGCGGGTCGGCCCAGCCGTTGACGGCGAGGGCGCCGACGAGGGCGGTGGCCACGACGGTGGAGGCGGCGATGACGGCGAGACGGCGCCGGTCACGCCGTCTCTCGTGAGGGGTGGGTTCCATATCCGGCAATATGCAAAAACTGTATGAAAATGGCGACGCCCCACGCGGGGCGCCGCCATTTTCCGGAAGGAAGGATGCAATCGGGGATCAGGCGCTCTTGAGCTCCTGCCGCTGCCGGCCGAGTCCGTCGACCTCCAGCTCGACGACGTCGCCGGGCCGCAGG	Broad
vnz_12970	2886675	2886570	2886750	180	CAGCCGCAGCATGCGGCTTCTCCTCCCCGGTCCGTAAAGCACCGAAAAACGCCGAAGCGCACGACCCTAGCGAAGCGCCGGCGCGGACCGCGACCGGATTTCCCGTCAGCTTCGGGTCGCGTTCAGGAGTTTCGTCCCCTTGAGGGCAATATGAGGTGTCATGCCCCCTTCCTCCGGTACG	2886585	2886750	165	GCTTCTCCTCCCCGGTCCGTAAAGCACCGAAAAACGCCGAAGCGCACGACCCTAGCGAAGCGCCGGCGCGGACCGCGACCGGATTTCCCGTCAGCTTCGGGTCGCGTTCAGGAGTTTCGTCCCCTTGAGGGCAATATGAGGTGTCATGCCCCCTTCCTCCGGTACG	Narrow
vnz_13025	2895825	2895720	2896035	315	GGGTCCAGGACCTCGGTGCGCAGGCGGGTGATGCAGCCTTCGACCTCTTCGATGTTCTCGATGCCGCCGAGCCCGGCGACGATCTTCTCAGCCTTGCTGGCCATGTGTTTCTCCCTGTCCGTTCTGTTCGCGCGTACGCGAGTCTCGGCGCACCTGCGGTCCGCTTTGTCACGGTAACCCACGGTTGGCCCAACTTCGCGAGCGCGTGCCGCCGTTCTGCCGAATGATGACGATCACCGGCGGCCTGTCCTCAGCGGGCTCCCGGGAGCCTATCGCAACTGGTCTACACCACCGTGCAACGAGACGCGCACCCGGC	2895705	2896050	345	TCGTCGACCTTGGACGGGTCCAGGACCTCGGTGCGCAGGCGGGTGATGCAGCCTTCGACCTCTTCGATGTTCTCGATGCCGCCGAGCCCGGCGACGATCTTCTCAGCCTTGCTGGCCATGTGTTTCTCCCTGTCCGTTCTGTTCGCGCGTACGCGAGTCTCGGCGCACCTGCGGTCCGCTTTGTCACGGTAACCCACGGTTGGCCCAACTTCGCGAGCGCGTGCCGCCGTTCTGCCGAATGATGACGATCACCGGCGGCCTGTCCTCAGCGGGCTCCCGGGAGCCTATCGCAACTGGTCTACACCACCGTGCAACGAGACGCGCACCCGGCTTGTTCCGGGCAGGG	Broad
vnz_13090	2908740	2908665	2909070	405	TCCGCGCGACTGCGAGTGCGTCTGCCGCGGATCAGATCCTGATCCCCCCGGATGTGGATGGAGTGCCACCGGCGGTCAGCCGGTCAAAGCGCCCTCGGGAACAGGGGTGGCGTCCCCGAGCGGTCGTGAAGATTTATCACGGCCGGGGGCGTGATCGAGGGAGTCGGCTGTGGCGCACGTCACGGAAAGCGCCGGGAAAAAGGGACACAAGACGACGAAGCGGACGCTCTGATAACGCATTCGTTATCCGGATTTGAGCGTCCGCTGAGCGAACACCCCGCCACGGAGGGGTGTTCCGAGGGGGTGCCGTCAGGGCATCAGGGTCTCGACGAGGGACTCCTGGAGGGCGCCGAGCCAGAGGTACGCCATCACCATCGGCTTGCGCGGGTCGGAGTCCGG…	2908680	2909055	375	GTGCGTCTGCCGCGGATCAGATCCTGATCCCCCCGGATGTGGATGGAGTGCCACCGGCGGTCAGCCGGTCAAAGCGCCCTCGGGAACAGGGGTGGCGTCCCCGAGCGGTCGTGAAGATTTATCACGGCCGGGGGCGTGATCGAGGGAGTCGGCTGTGGCGCACGTCACGGAAAGCGCCGGGAAAAAGGGACACAAGACGACGAAGCGGACGCTCTGATAACGCATTCGTTATCCGGATTTGAGCGTCCGCTGAGCGAACACCCCGCCACGGAGGGGTGTTCCGAGGGGGTGCCGTCAGGGCATCAGGGTCTCGACGAGGGACTCCTGGAGGGCGCCGAGCCAGAGGTACGCCATCACCATCGGCTTGCGCGGGTCG	Broad
vnz_13445	2991765	2991705	2991915	210	AGGTGGTCGCGGCGTACGAGGAGTTCACCGCGACGGGAGCCGGACCCGGAACCGGACCAGGGGCCTGACCGGGGGTCGGACCAGCCGGACCCGGAACCGGACCAGGGGCCGAGAAGCGGGGCAATTAAGACATTACGGTCTACAGTACGGAGGGATGACGAACGATCACCCGCAGTCACCCCCGGGAACCCGCGCCGAGCCCCCCAACCTC	2991705	2991945	240	AGGTGGTCGCGGCGTACGAGGAGTTCACCGCGACGGGAGCCGGACCCGGAACCGGACCAGGGGCCTGACCGGGGGTCGGACCAGCCGGACCCGGAACCGGACCAGGGGCCGAGAAGCGGGGCAATTAAGACATTACGGTCTACAGTACGGAGGGATGACGAACGATCACCCGCAGTCACCCCCGGGAACCCGCGCCGAGCCCCCCAACCTCACCGGCTCCCCCTTCGACTCGGACACCTTC	Narrow
vnz_13630	3041175	-	-	-	-	3041160	3041190	30	ACGGTTGGCCGGAATGTTCAGTTTTCGACAT	Narrow
vnz_13645	3047640	-	-	-	-	3047580	3047655	75	GAGTTCTTCGTCCGCGTCCTCGACCAGCAGTTCCTGGAACAACTCGGTCATGTGCGCCCCTCGTCTGTTCTGTGCG	Broad*
vnz_13670	3053730	3053715	3053745	30	AACCGGACCTTTTTCCCCTTCTTGTACAGGT	3053715	3053730	15	AACCGGACCTTTTTCC	Narrow
vnz_13690	3057255	3057195	3057345	150	GCGGGCCATCCCGACGGAGAAGGTGCAGTTCCTCACGGTCCCCCGGCGCCCCTACGCGTACAACGCGAACCGGGACGAACTGGTGCAGCCGGCGGCGAGTCAGCTCTTCAAGCAGCTGCGGGAGGACCGGCCGGTCGCCGTCACGCCCGAC	3057195	3057345	150	GCGGGCCATCCCGACGGAGAAGGTGCAGTTCCTCACGGTCCCCCGGCGCCCCTACGCGTACAACGCGAACCGGGACGAACTGGTGCAGCCGGCGGCGAGTCAGCTCTTCAAGCAGCTGCGGGAGGACCGGCCGGTCGCCGTCACGCCCGAC	Narrow
vnz_13765	3075750	3075525	3075915	390	CACGGGTCATGGGGTGATGGTAGTCCGCACGGGTGGGCGGTCGGGGCATGATCCCTGGGGACGGAGTCACCCCTGGGGATCTTGTGGGTATCTTGCTCATGACCTTCGAATGACGTCGCGCGGTTGCGCCGTCACCTGTGATCCATCTCTCAAGTCCTTCCATATCCGGCACTGTCGTGTCGTATGGTGTCTCGACGTCTGTAGCGGTAATCGGGGACCTTTGGCCAGCTTCGCGCGCCAAGGTCCTCTTTCTGCGTGAGGTCGGCCCAGCCGAACCTTGAGGACGGTGAACGACCTGTGGGCCGGGTTCCGGGACGCGACGACGCGAATCCCGGGGCGTGGATCCCGGTGGAGTCCACTCCGACTCCGCCGGTGCCGGCCTCCCCCACCG	3075555	3075870	315	GGGTGGGCGGTCGGGGCATGATCCCTGGGGACGGAGTCACCCCTGGGGATCTTGTGGGTATCTTGCTCATGACCTTCGAATGACGTCGCGCGGTTGCGCCGTCACCTGTGATCCATCTCTCAAGTCCTTCCATATCCGGCACTGTCGTGTCGTATGGTGTCTCGACGTCTGTAGCGGTAATCGGGGACCTTTGGCCAGCTTCGCGCGCCAAGGTCCTCTTTCTGCGTGAGGTCGGCCCAGCCGAACCTTGAGGACGGTGAACGACCTGTGGGCCGGGTTCCGGGACGCGACGACGCGAATCCCGGGGCGTGGATCC	Broad
vnz_13795	3082440	3082395	3082815	420	CCAGCGGGGCGCGGAGGATTTCGGCGGTGTAGTGGTCGAGCTCACCCACGGGTGCGAGCAGTTCGCTCGCGTCCACGGTCCGGACCTCGACCCGCAACCGCGCGGGCGGTGCGCTGCCGATGTGTTCGCGGTCCATGGCCGTGCCTCTTCTCGCTCTCGCGGATGCCGACTGACGTGCTCCGAACCCTACAAGCGGGACGCCCTTTCGCGCACCCAAGCTCTGCCACATAACCGGACAAAGCAGACTATTGACACTTGCGACCTTCGGTGCCGAACAGGTAGGGCTAGGAGGGACACCCGACACGACCGGCTTCGGAGGCGCCGCAAACCGCAGCAGAAGAACGATGGAGGAGACCCATGTCACCCCGGCTCGACGCCCCGCGTACCCCCGACGCGCCG…	3082395	3082830	435	CCAGCGGGGCGCGGAGGATTTCGGCGGTGTAGTGGTCGAGCTCACCCACGGGTGCGAGCAGTTCGCTCGCGTCCACGGTCCGGACCTCGACCCGCAACCGCGCGGGCGGTGCGCTGCCGATGTGTTCGCGGTCCATGGCCGTGCCTCTTCTCGCTCTCGCGGATGCCGACTGACGTGCTCCGAACCCTACAAGCGGGACGCCCTTTCGCGCACCCAAGCTCTGCCACATAACCGGACAAAGCAGACTATTGACACTTGCGACCTTCGGTGCCGAACAGGTAGGGCTAGGAGGGACACCCGACACGACCGGCTTCGGAGGCGCCGCAAACCGCAGCAGAAGAACGATGGAGGAGACCCATGTCACCCCGGCTCGACGCCCCGCGTACCCCCGACGCGCCG…	Broad
vnz_13930	3111960	3111840	3112020	180	TCAACCGCTCCGCGTCCGAGCCGTGACCGAATCTCCCCCAGGATGTGACCTACGTCCCGGGGGAGTTCGTTTTCGCAGGTCAGAGCGGTTTCGGGACTAAACACCTGGCAGAAATACCTGTCCAATTCGTGACGTAATGCACTGACAGCGAGCCCCACCCCAGGACAAGCTGATGTAGGAA	3111840	3112020	180	TCAACCGCTCCGCGTCCGAGCCGTGACCGAATCTCCCCCAGGATGTGACCTACGTCCCGGGGGAGTTCGTTTTCGCAGGTCAGAGCGGTTTCGGGACTAAACACCTGGCAGAAATACCTGTCCAATTCGTGACGTAATGCACTGACAGCGAGCCCCACCCCAGGACAAGCTGATGTAGGAA	Narrow
vnz_14185	3145320	3145320	3145350	30	TCACGAATCATGCGTCTCGACACATTCCACG	-	-	-	-	Narrow
vnz_14255	3161490	3161460	3161520	60	CGGATTGCGGAAATAACGCCCCTACTTGCCTTCCGGTGGAGGCCGTTTACGCAGGTGAGAG	-	-	-	-	Narrow
vnz_14340	3178470	3178440	3178485	45	ACATGATCAGACGCGAACGTTACATGCAGCAAAACAGGCAAAAAGG	-	-	-	-	Narrow
vnz_14450	3213255	3213135	3213390	255	GAGCGCGGCGAGATGGCGGTCGACCTGTTCGGGGCGGTATCCACGCCCCCGTCCGACAGCGAAACTCATCCCCTGGCGCCCCTTCCCTCTGACCTGAACGTCCAGGATGCTTCATCAGAACGGACAAAAGGCGCCCAACGTGCACACACGTCGAGCGCCTTTCATCACATTCTGTCCAGCACAGTCTGTCCAGCGGCGCCGCTGGGAAACCCGGCCGTCCCTCCTCCAGGAGCCCTAGAGGAGCCCGTCCCACATC	3213165	3213360	195	GGGGCGGTATCCACGCCCCCGTCCGACAGCGAAACTCATCCCCTGGCGCCCCTTCCCTCTGACCTGAACGTCCAGGATGCTTCATCAGAACGGACAAAAGGCGCCCAACGTGCACACACGTCGAGCGCCTTTCATCACATTCTGTCCAGCACAGTCTGTCCAGCGGCGCCGCTGGGAAACCCGGCCGTCCCTCCTC	Narrow
vnz_14775	3287295	3287190	3287415	225	TCCGACTTGTCCTTGAACTGGTCTGCCATGCCCATGAAGGTTCACTCCTAGAAGGGTGTGAGGGGGACGGAGGCGAGCTGCCTCCTGGGCCTCGACCAGCCTTGCACGAGCGAACATTCCACGCATTTCGATCAGTTACGGAGTGCGACCGTGCGGCGGAACCCCCCTCAGCGGGCCGCCGGACCGCTCGCCCGCGCCTCCTCGTCGGCCGCGCCGCCCGCGCCCA	3287205	3287430	225	AACTGGTCTGCCATGCCCATGAAGGTTCACTCCTAGAAGGGTGTGAGGGGGACGGAGGCGAGCTGCCTCCTGGGCCTCGACCAGCCTTGCACGAGCGAACATTCCACGCATTTCGATCAGTTACGGAGTGCGACCGTGCGGCGGAACCCCCCTCAGCGGGCCGCCGGACCGCTCGCCCGCGCCTCCTCGTCGGCCGCGCCGCCCGCGCCCACCAGGCCCTTGGACA	Narrow
vnz_14890	3314070	3313950	3314265	315	GGCAGCATCTCCTTCGGCGTCGCCTTCGTCGCCGGGAGGAAGCGGGTGCCGAGACCGGCGGCCGGGATGACAGCCTTGCTGATCCGGCCGAGCCTGGGGAACGACTGATTCATGCGGTGCACCTTAGCCTTTCGAAATGAGAGGGAGATGTGCCTTTGATTAACTTCCTCCGCATAAAGACAGTTACGAGACTTCCTTGGACGTATATGAGGCCGTCATGACACCTGAGATGTCCGAAAAGACCGTGCTGCGCAGCCGACTTCTGGCCGCCCGCGCCGCACTGAGCACCAAGTTCCTCGGGCAGGCGGCTGAATCG	3313950	3314280	330	GGCAGCATCTCCTTCGGCGTCGCCTTCGTCGCCGGGAGGAAGCGGGTGCCGAGACCGGCGGCCGGGATGACAGCCTTGCTGATCCGGCCGAGCCTGGGGAACGACTGATTCATGCGGTGCACCTTAGCCTTTCGAAATGAGAGGGAGATGTGCCTTTGATTAACTTCCTCCGCATAAAGACAGTTACGAGACTTCCTTGGACGTATATGAGGCCGTCATGACACCTGAGATGTCCGAAAAGACCGTGCTGCGCAGCCGACTTCTGGCCGCCCGCGCCGCACTGAGCACCAAGTTCCTCGGGCAGGCGGCTGAATCGCTCGCCCGCCATGGA	Broad
vnz_14955	3329055	3329010	3329190	180	TGTCTGCGGTGGCTCGGTCACGCGGCCACGGTAAGGCCATACGTGGCTGTTTGCCCTGTTTTACGGGGTTACGGGGTGAGGCGTCGCTCAGACGGCGTTCAGGCCGTGGGCGCGGAAGACCTCGCGGGCCGCGGCGACCTGTTCGGGCGTCGGGGACGGTGTGCCGTGCAGGGTGAACGGC	3328995	3329205	210	GGGTGTCGGCTCGGCTGTCTGCGGTGGCTCGGTCACGCGGCCACGGTAAGGCCATACGTGGCTGTTTGCCCTGTTTTACGGGGTTACGGGGTGAGGCGTCGCTCAGACGGCGTTCAGGCCGTGGGCGCGGAAGACCTCGCGGGCCGCGGCGACCTGTTCGGGCGTCGGGGACGGTGTGCCGTGCAGGGTGAACGGCATGGCGAGTGCCTGC	Narrow
vnz_15055	3356160	3356100	3356220	120	GTTGTCGGGGATTTTCGGCATGGGGGTAGCCACCTCTTGGCGCGTACTGGTGAAAAACCGGTGAACTGGTGGAAAGGGTGCGTAAGTTGCTGAGTTCGTAAGTTGCTGAGTTCGTAAGGCG	3356085	3356235	150	GGGGTGGGTCACGGTGTTGTCGGGGATTTTCGGCATGGGGGTAGCCACCTCTTGGCGCGTACTGGTGAAAAACCGGTGAACTGGTGGAAAGGGTGCGTAAGTTGCTGAGTTCGTAAGTTGCTGAGTTCGTAAGGCGGGCGGGCCCGGACGG	Narrow
vnz_15070	3359670	3359535	3359835	300	CATGGCGGCCCCGGCCTGCGCCCGGTGGGTGGCGACGGCGCCCTTGGGACGGCCGGTGGTGCCGGAGGTGTAGATGATGGTGGCGTCGTGCTCGGGCAGGACGTCGACGGGGGGCGGCCCGAGGAACGGGTCGGTGTCGGGGACGTAACGGACGAAACGGCCACCGGCCGGGGTGGGCTCCGCGGCACCGGCCGGGGTGGGCTCCGCGGCACCGGTCGGGACGGACTCCGCGGCACCGGTCGGGACGGACTCCGCGCCACCGGACGGGACGGACTCCGCGCCACCGGACGGGACGGACTCC	3359550	3359805	255	CTGCGCCCGGTGGGTGGCGACGGCGCCCTTGGGACGGCCGGTGGTGCCGGAGGTGTAGATGATGGTGGCGTCGTGCTCGGGCAGGACGTCGACGGGGGGCGGCCCGAGGAACGGGTCGGTGTCGGGGACGTAACGGACGAAACGGCCACCGGCCGGGGTGGGCTCCGCGGCACCGGCCGGGGTGGGCTCCGCGGCACCGGTCGGGACGGACTCCGCGGCACCGGTCGGGACGGACTCCGCGCCACCGGACGGGACG	Broad
vnz_15135	3373440	3373365	3373515	150	GACCATGTACCGGTCCGTGTACCAGTGTCCTGTGTGAACCCCTTGGCTCCCGTGCTAGACGAGAACGACATACCTACTGGTTCCCGGATGAACCACCCAGGCACTCTCGACAGATGAATGTGAGAGGGGTCACCCTGTCATTCATCCACGC	3373335	3373530	195	TGCCTCCTCCATGCGTCGTGCATACGTACGGACCATGTACCGGTCCGTGTACCAGTGTCCTGTGTGAACCCCTTGGCTCCCGTGCTAGACGAGAACGACATACCTACTGGTTCCCGGATGAACCACCCAGGCACTCTCGACAGATGAATGTGAGAGGGGTCACCCTGTCATTCATCCACGCGGGGAGGCATGGATG	Narrow
vnz_15195	3387495	3387405	3387690	285	CATCCGGAGGATCAAAATCCGCTCACCTGATCGATCACCGCCTTGCATTGCGCGGGTCGAAACGGACGCCCGCCAATGATTGAAAGATCGACGACCGGGACGGACCGACCAACTGGTAGGTCGGTCGATCCATGTCCGATATGCGGGAACCGCAGCCGAGCCCGAAATGTCCGTTTCCAAATTTTCCCGAGGAATTTTCGCGGCCGTCCTCAGCCCGGCCACACCACCGCCTGCAGCTCGCTGTAGGCATGCAGCGCGTACGAGCCGACGTCCCTTCCGACACCGC	3387435	3387660	225	TCGATCACCGCCTTGCATTGCGCGGGTCGAAACGGACGCCCGCCAATGATTGAAAGATCGACGACCGGGACGGACCGACCAACTGGTAGGTCGGTCGATCCATGTCCGATATGCGGGAACCGCAGCCGAGCCCGAAATGTCCGTTTCCAAATTTTCCCGAGGAATTTTCGCGGCCGTCCTCAGCCCGGCCACACCACCGCCTGCAGCTCGCTGTAGGCATGCAGCG	Broad
vnz_15460	3446655	3446505	3446730	225	TTCGCCGAGGTGTCGCCCCCCTTACCCGGTCCAGAACGTCCCGGCTTGTCCTGATTGTTACTGCTGCATGCCGCGATTCCCATCGCCGCCGCGGCACCAACACCCGCGCCGAGCAGCCCCCTTCGACTGATTCCACTGATCCCGCGCATGACATCCCCATTCGCGCTGACGTATGACCGAAACGTCATCCAAACCGACAATGAGTGAGATGCCGGGAGGAACACGT	3446490	3446730	240	GTGGCGGTACCCGGGTTCGCCGAGGTGTCGCCCCCCTTACCCGGTCCAGAACGTCCCGGCTTGTCCTGATTGTTACTGCTGCATGCCGCGATTCCCATCGCCGCCGCGGCACCAACACCCGCGCCGAGCAGCCCCCTTCGACTGATTCCACTGATCCCGCGCATGACATCCCCATTCGCGCTGACGTATGACCGAAACGTCATCCAAACCGACAATGAGTGAGATGCCGGGAGGAACACGT	Narrow
vnz_15480	3451905	3451755	3452040	285	ATCTCCTCGGTGGCGTACGCGACCGAGGAGAGCGGGTCGCTGCAGAAGATCGGCAGGGCGACCCGCTTCGGCAGCAGGGTCTCCCCCAGCCGGCCGCTGTCCAACGGACGACCTACGAGCAGGCGTTTCGCCGCACTTCCAGCTCTCATAAGTGCTGAAGTTAGGACGAATGGTATGTAATGCGCGGAAGCCGCGCCCGGTGGGAGCTCCGTACGCCTTGCGGGAGCCCCCGTACGAGGAAGGACCTGCCGCGTGAGCGGAGCACGAGGAGCACGAGGAGTACGGA	3451770	3452070	300	TACGCGACCGAGGAGAGCGGGTCGCTGCAGAAGATCGGCAGGGCGACCCGCTTCGGCAGCAGGGTCTCCCCCAGCCGGCCGCTGTCCAACGGACGACCTACGAGCAGGCGTTTCGCCGCACTTCCAGCTCTCATAAGTGCTGAAGTTAGGACGAATGGTATGTAATGCGCGGAAGCCGCGCCCGGTGGGAGCTCCGTACGCCTTGCGGGAGCCCCCGTACGAGGAAGGACCTGCCGCGTGAGCGGAGCACGAGGAGCACGAGGAGTACGGATGGCCGGCGAGCCCATGCAGATCGCCGAGG	Broad
vnz_15555	3462030	-	-	-	-	3461865	3462030	165	GCCCTCTTCGAGATCGGCGGCGCCTGGCTCGTCTGGCAAGGCGTCCGCGAGCACCGCGGCTGGATCTGGATCGGCACCGGCGTCCTCGCCCTCGGCGTCTACGGCTTCGTGGCCACCCTCCAGCCCGACGCCGAGTTCGGCCGGGTCCTCGCCGCGTACGGCGGAG	Broad*
vnz_15585	3467970	3467955	3468015	60	CTCGATTCCCCCGAAAAGTCTGATAACGCAAAAACCGGAGCCAAAGCCCGTACAGGTGACA	3467910	3468045	135	TGATGGGAACTTTCGCCCCAGGTACCTCTACGTACGACATACTTCCTCGATTCCCCCGAAAAGTCTGATAACGCAAAAACCGGAGCCAAAGCCCGTACAGGTGACAGCGGACCGGCATCAACAGCTGCGTGTGCGA	Narrow
vnz_15600	3469935	3469920	3469965	45	CAGCCAACAAGTAGTCACAAACCCGCGCACAGCGGCCCGTCCGCAC	3469905	3469980	75	TCGCCGCGGTCGCCGCAGCCAACAAGTAGTCACAAACCCGCGCACAGCGGCCCGTCCGCACGGAGCCCGTCCCTCC	Narrow
vnz_15645	3481755	3481425	3481830	405	GAATTCCTCGGCTACGGGTCGCCGGTCGGTGAGTTCGGCCAGTTGCCACGGTGCTCCTGCGGGATGAGCGGGGCTGCAGGCGGCCACATGTCCCAAGACCGCCCCGTCGAATGCAGGCTATGTCTTTGTGAACGCGTGCACAAAGATGGTGTCCGTTTTGTCTGGCCAAAGTGACCGGGGTCACGCGGCTGGTTCCTATCGTCGTGGAACCGCGGAGCGTGTCAGCGCGTTGAGAACCCGAAGGGGGCAAAACCGCACACACTCCTCACGACACCGCCCCCGAAAGCCAACAAAACGTCCATGATGGTAACCGCCCTTCCGGTCACGCACCCAGTTCGCGCCGGAGCCGCCCCGCGTCGACGCGCCAGAAGGTGTGCTGCTCGCCGTCGACCAGGACGA…	3481455	3481830	375	GAGTTCGGCCAGTTGCCACGGTGCTCCTGCGGGATGAGCGGGGCTGCAGGCGGCCACATGTCCCAAGACCGCCCCGTCGAATGCAGGCTATGTCTTTGTGAACGCGTGCACAAAGATGGTGTCCGTTTTGTCTGGCCAAAGTGACCGGGGTCACGCGGCTGGTTCCTATCGTCGTGGAACCGCGGAGCGTGTCAGCGCGTTGAGAACCCGAAGGGGGCAAAACCGCACACACTCCTCACGACACCGCCCCCGAAAGCCAACAAAACGTCCATGATGGTAACCGCCCTTCCGGTCACGCACCCAGTTCGCGCCGGAGCCGCCCCGCGTCGACGCGCCAGAAGGTGTGCTGCTCGCCGTCGACCAGGACGACGGGAAT	Broad
vnz_15805	3517800	3517695	3517905	210	GGAAGTGCGCTGTGTTCGAACCGACGTCGAGGACTCCGAGTCTCATGGGCGGAACGCTACTGCGCCCACCCGCATACGCTTGGAACTGTGCCAAAGACGAAAAAGGCGAAACCGGGCAAAGACGGTCCAGTGAAGAGTGCCAAGAAGCGGGGCAAGAACGTGGAGCCGGACGAGAAGGGCCTGGACTTCGCGCGCGCGTGGGTCGAGTTCC	3517695	3517920	225	GGAAGTGCGCTGTGTTCGAACCGACGTCGAGGACTCCGAGTCTCATGGGCGGAACGCTACTGCGCCCACCCGCATACGCTTGGAACTGTGCCAAAGACGAAAAAGGCGAAACCGGGCAAAGACGGTCCAGTGAAGAGTGCCAAGAAGCGGGGCAAGAACGTGGAGCCGGACGAGAAGGGCCTGGACTTCGCGCGCGCGTGGGTCGAGTTCCCGGACCCCGCGGACG	Narrow
vnz_15870	3533400	3533310	3533730	420	GCGGGGTTCATGCGCTTCGACATACGGGGGAAACCTCCGGGAAGTACGGGACCCGACGCGAACGGTGCTCTGCGTCGGGCTTGCTCATCCTTGGTAACCCGGACCCCCACTCGGGCCAAAACACCCCATCTACGACATCGCGTCGTAGCGATCTCTGGGGAAGTTCAGCCCTTGACGACCTCGGCCCGCTCCTTCGAAATCGGACATACCGACACAAGAGAACCGGTTTATCCGCATGTCCGGGAGTGCCGGAACCGCGTAAAACACCATCTGGCGTCCGGTTCGGGACCCGTCGGGACCAAAGTCCCGGAGGTTCACTCCTGAACGTCCCGAATCGACACCAAAGGGCGCCACTATTCCGGTTAGTACCCCTCGAAACCCCTGTGCGCCTTGTCACCA…	3533310	3533730	420	GCGGGGTTCATGCGCTTCGACATACGGGGGAAACCTCCGGGAAGTACGGGACCCGACGCGAACGGTGCTCTGCGTCGGGCTTGCTCATCCTTGGTAACCCGGACCCCCACTCGGGCCAAAACACCCCATCTACGACATCGCGTCGTAGCGATCTCTGGGGAAGTTCAGCCCTTGACGACCTCGGCCCGCTCCTTCGAAATCGGACATACCGACACAAGAGAACCGGTTTATCCGCATGTCCGGGAGTGCCGGAACCGCGTAAAACACCATCTGGCGTCCGGTTCGGGACCCGTCGGGACCAAAGTCCCGGAGGTTCACTCCTGAACGTCCCGAATCGACACCAAAGGGCGCCACTATTCCGGTTAGTACCCCTCGAAACCCCTGTGCGCCTTGTCACCA…	Broad
vnz_15900	3542085	-	-	-	-	3542055	3542085	30	CCCAAAGGACGGGGCACAACGCCACTTTAGT	Narrow
vnz_16005	3562290	-	-	-	-	3562260	3562395	135	CGGCGCGCCAGCCTCGGCCACAGCCAGATCGTGGCGATGAAGAACAGAACGGCGAGCGCGACCGCCACCACGAGGACTTTGTTGCTGGTGAGACCCATGGGACGACCGAGCCTTCCTTTCCAAGAATTTCCTGTGA	Broad*
vnz_16010	3562695	-	-	-	-	3562620	3562785	165	GTCGGCACCGCCTGCACCCTGATCGGCCTGATCGACATCGCCGCAGGAGTCTTCCCCCGCTTCCGCGCCAGCCGCATGCACGCCCTCGCGGAAGTCCTCCCCGGCACCCTCGGCCCCCTCTCCGCCGCCCTCTCCCTCAGCGTCGGCGTCCTCCTCCTGCTGCTCG	Broad*
vnz_16090	3578535	3578430	3578625	195	CGGCACAGCCGTAGTGCTCGCCCCGCGCGCGTGAGCGGACCCGCGGGCCGCCGGGCCTACGGGCCCGGCACGTCCGTTCGAGCCTAATTTCGGAATGTTCTGCGGCATTTGCTCACTTATGGTGGGGCGGTGGCCACCGATCATGCTCCGCCCACGCCGTCACCGCCCACCGACGAGGCCCCGCTCCGGGTCCTGC	3578430	3578640	210	CGGCACAGCCGTAGTGCTCGCCCCGCGCGCGTGAGCGGACCCGCGGGCCGCCGGGCCTACGGGCCCGGCACGTCCGTTCGAGCCTAATTTCGGAATGTTCTGCGGCATTTGCTCACTTATGGTGGGGCGGTGGCCACCGATCATGCTCCGCCCACGCCGTCACCGCCCACCGACGAGGCCCCGCTCCGGGTCCTGCTGCCCCAGGTGCTTC	Narrow
vnz_16160	3594615	3594510	3594720	210	CGATGACGGGATCGAGCCGCCGCCGCTCGACGGTGAGCCCGGAGCGGGCGGTCTCCTTCAACGCCCGGAGCCAGCTCATGGCCCGAGCGTATCCGCGATCACCACGATTACGGGCATTTGCCCCATCTGTCCCCGCCGGCCACCCGCCTCGGGCGCCCCTCACCCACCCCTCAGGCCGGGCGCTGGGCCATGACCACCAAACCCGGACCGC	3594510	3594735	225	CGATGACGGGATCGAGCCGCCGCCGCTCGACGGTGAGCCCGGAGCGGGCGGTCTCCTTCAACGCCCGGAGCCAGCTCATGGCCCGAGCGTATCCGCGATCACCACGATTACGGGCATTTGCCCCATCTGTCCCCGCCGGCCACCCGCCTCGGGCGCCCCTCACCCACCCCTCAGGCCGGGCGCTGGGCCATGACCACCAAACCCGGACCGCTGTACTCCTCCGGGG	Narrow
vnz_16230	3608850	3608760	3608910	150	GGGGCGGGCAAATGTTTCAGCGGAATCCCCGGGAAATCCGGGGGGCGCGGCGGAAATCTTCGACGTCCTGCCGCCCGAAGCGTCCAAACAGGGAGGAATCGGGTAACCCTGGAGTATGAACACTCTCAGCGCAGCCCAGAACCTGGCCGCG	3608775	3608910	135	TTCAGCGGAATCCCCGGGAAATCCGGGGGGCGCGGCGGAAATCTTCGACGTCCTGCCGCCCGAAGCGTCCAAACAGGGAGGAATCGGGTAACCCTGGAGTATGAACACTCTCAGCGCAGCCCAGAACCTGGCCGCG	Narrow
vnz_16335	3634905	3634785	3635025	240	CCAGTACCGCGCCGCCGGACAGTGCGGCCGCAAGCTTCTTGTTCAACGGATCGGTCCCTTCCAAGGCTCTCGGCCCCGGAACATACACGCCGAACGGGCTACTTCCACCTTTCGTACGACGGATTCACCCCGGATTGCAGTCTTTTGAACCAAGCGGAAGCCGCCTCGACCGCACCCGACGCGCCCGGAAATGAGACGGACACCACGCCGGACACCACGCACGGAAACCCCGCACGGACAC	3634785	3635040	255	CCAGTACCGCGCCGCCGGACAGTGCGGCCGCAAGCTTCTTGTTCAACGGATCGGTCCCTTCCAAGGCTCTCGGCCCCGGAACATACACGCCGAACGGGCTACTTCCACCTTTCGTACGACGGATTCACCCCGGATTGCAGTCTTTTGAACCAAGCGGAAGCCGCCTCGACCGCACCCGACGCGCCCGGAAATGAGACGGACACCACGCCGGACACCACGCACGGAAACCCCGCACGGACACCTCGTACGCCCGCCG	Narrow
vnz_16340	3637515	3637140	3637560	420	AGACGGCGAGGGTCCGCAGCTGCCGCGCGAGGTAGGCGTTGGCCCCCTCCTGCACGGCGGCGGCGATCTCTCGCATCCGCTCGGTGCCCTCACCTGCCTTGAGCACCTGGCGGACGAGAAGCCGCGCGACCACCAGCGCGGCGAGGGCGACGGCCCCGACGACGTACACGATCGTCCGGTTCCCGCTCGTGAGCACCGCCGCGGCGAGAGAAGTGGGGTACATGGGGACGGATCATAGGGAGACGAACCGGTACAGACGGGGATGCTGCGGACCCCCCGCGCGGATGCACCAACGCCGGGGGCGGGCCGGAGCGGCGCAACGAGAAGAGGCCCCGCGGTGCGGGGCCTCTTCTCGTACTGCCGCGCGCCGCGCGTGCGGCGGTGCGTGTACGGGTCAGG…	3637140	3637590	450	AGACGGCGAGGGTCCGCAGCTGCCGCGCGAGGTAGGCGTTGGCCCCCTCCTGCACGGCGGCGGCGATCTCTCGCATCCGCTCGGTGCCCTCACCTGCCTTGAGCACCTGGCGGACGAGAAGCCGCGCGACCACCAGCGCGGCGAGGGCGACGGCCCCGACGACGTACACGATCGTCCGGTTCCCGCTCGTGAGCACCGCCGCGGCGAGAGAAGTGGGGTACATGGGGACGGATCATAGGGAGACGAACCGGTACAGACGGGGATGCTGCGGACCCCCCGCGCGGATGCACCAACGCCGGGGGCGGGCCGGAGCGGCGCAACGAGAAGAGGCCCCGCGGTGCGGGGCCTCTTCTCGTACTGCCGCGCGCCGCGCGTGCGGCGGTGCGTGTACGGGTCAGG…	Broad
vnz_16425	3655920	3655860	3656040	180	GGTCATGTCGCTCATCCAGACCCAGCTGCCGGCCGCCTCCAGCGAGGACTGAGCCCCCGCCCCAGCCGCCGACGCGGGCACGGCCACAGCCGCAGCCCGGTGTCACCGCGACACGGACGCCCGCCCCGAGCCACTCGGGGCGGGCGTTTCGCTTGCCCCACCCCGAGGGGACGAACGGGGC	3655890	3656175	285	GGCCGCCTCCAGCGAGGACTGAGCCCCCGCCCCAGCCGCCGACGCGGGCACGGCCACAGCCGCAGCCCGGTGTCACCGCGACACGGACGCCCGCCCCGAGCCACTCGGGGCGGGCGTTTCGCTTGCCCCACCCCGAGGGGACGAACGGGGCAATTCTCCCTAAAGTGAGTCTCGCCGGACACCACGCGCGCTCGTTAGGTAAAGTAAAGAACGCGTCAACGACGCGGTAAGAAACCTAGGTGCGCCGGGAAGTCTGGTCGGCATGTGCTTCGCCCTGCCCACCGAC	Broad
vnz_16455	3662460	3662295	3662475	180	AGACCTCGGCGAGCTCGCGGTTGATCTTGCGCGCCCGCCGGACCATCCCGAGCCGCGACTCGGGCTTGGCGGGCTTCACCGACTTCGTCGGCTTCGCGGGCTCGGTCCGCTTCCGATTTGCGGCTTTCGCCTGTTTCGACACGCCGTGTTCGCCCACGGCGGAATTACCTTCGCCCGACAC	3662310	3662505	195	CGCGGTTGATCTTGCGCGCCCGCCGGACCATCCCGAGCCGCGACTCGGGCTTGGCGGGCTTCACCGACTTCGTCGGCTTCGCGGGCTCGGTCCGCTTCCGATTTGCGGCTTTCGCCTGTTTCGACACGCCGTGTTCGCCCACGGCGGAATTACCTTCGCCCGACACTCTTTCAGCCCCCTTGGCCTGCGCTCTCAC	Narrow
vnz_16495	3670140	3670020	3670305	285	GGCGGCAGCGGCATATTCACCGCTGCCAGTTGGGACGTTACGGAAGGTGGGCACAGCGCAACACCCCCTTCGGGCCCAATCTTGGATGGCCCGAACGGACTATGCGTGCGCGTCAGATCACCCAGGGGAGTGATCGAAGGACATGCGTGTGATAGCGGACATATCGCCTGGATGTGTCCTTCCTCGACGGGGCCACTTGGGGCACCGTGTGACGCATGAGTCGGAATCGGACACGAGGTTCCCGTGTTTCGGGGTCACGGGAATTCATGCCGATGTCACACCCGGG	3670020	3670260	240	GGCGGCAGCGGCATATTCACCGCTGCCAGTTGGGACGTTACGGAAGGTGGGCACAGCGCAACACCCCCTTCGGGCCCAATCTTGGATGGCCCGAACGGACTATGCGTGCGCGTCAGATCACCCAGGGGAGTGATCGAAGGACATGCGTGTGATAGCGGACATATCGCCTGGATGTGTCCTTCCTCGACGGGGCCACTTGGGGCACCGTGTGACGCATGAGTCGGAATCGGACACGAGGTTC	Narrow
vnz_16840	3740745	3740670	3740820	150	GAATCGCCGGCTCGGGTCCACACGCGGTCCGAGGGCTGTCTCTGTCAGGAGCGAGAGAACCACGGACCCCGGGCGACTCGCAGCGTTTTTACCCAACTTGCCGTGGTTTCCAACCCCTTCGGGGACCCCACAGTTCAATTGTTCAATCGGA	3740640	3740835	195	CGCCCCGGAGAAGGGTTCCACGGGTGTGGGGAATCGCCGGCTCGGGTCCACACGCGGTCCGAGGGCTGTCTCTGTCAGGAGCGAGAGAACCACGGACCCCGGGCGACTCGCAGCGTTTTTACCCAACTTGCCGTGGTTTCCAACCCCTTCGGGGACCCCACAGTTCAATTGTTCAATCGGAATCGATCGACATGTC	Narrow
vnz_16875	3747210	3747045	3747360	315	ATGGCGCTAAGTGCACGAACCATCCTGGTCATGGCCGATCTCCACCTCTTTTGATCACTACCTCCCCCCCGCGAGTAAGACGATGGCTCACTCCCGCCCCTTTCCACCAGCCAACCCGGGCATCATGTTCCTGTAATTCATGACCCTGAGGGGGGTGCAAATGAGGCGAGAAGGCGACGAGTCCGGCCATAAGCACAGTCACGGTGAACTATGCGACGTGGGCAAGGAGCTCTACGCGAGCGCCCTCCGCACCGGCCGGATAGCCCGCGCCGACGCCGAAGCCGCCCCCTGCCTGAGGGAACTCTCCCTCCTGCAC	3747045	3747390	345	ATGGCGCTAAGTGCACGAACCATCCTGGTCATGGCCGATCTCCACCTCTTTTGATCACTACCTCCCCCCCGCGAGTAAGACGATGGCTCACTCCCGCCCCTTTCCACCAGCCAACCCGGGCATCATGTTCCTGTAATTCATGACCCTGAGGGGGGTGCAAATGAGGCGAGAAGGCGACGAGTCCGGCCATAAGCACAGTCACGGTGAACTATGCGACGTGGGCAAGGAGCTCTACGCGAGCGCCCTCCGCACCGGCCGGATAGCCCGCGCCGACGCCGAAGCCGCCCCCTGCCTGAGGGAACTCTCCCTCCTGCACCCGGACCCGGACGACAGCGAGTGCCTGCGA	Broad
vnz_16905	3753090	-	-	-	-	3753090	3753105	15	TTCGCATGAGAGGGTC	Narrow
vnz_16915	3756915	3756840	3757005	165	CTCCTTGCTCAAGTCGCTGGCATCTCGCTGACACCTCGAAGCTACGAGTACGACATTGAGGTGATACGTCGGATTTGTAACAGCGGTCGCAAGCCTGTCCGGCGACCGTGTCACGGCCCACAGCGGATCCGCTCAACCCCCTAGGGGATGTCACAGCTCAGTGGCA	3756840	3757020	180	CTCCTTGCTCAAGTCGCTGGCATCTCGCTGACACCTCGAAGCTACGAGTACGACATTGAGGTGATACGTCGGATTTGTAACAGCGGTCGCAAGCCTGTCCGGCGACCGTGTCACGGCCCACAGCGGATCCGCTCAACCCCCTAGGGGATGTCACAGCTCAGTGGCAAGGACCGGTCCGGGG	Narrow
vnz_17290	3820200	3820170	3820350	180	GCCGAGGAGCAGGGCGACACTGACGGCCGCGAAGGCGGTGCGGCCGGTGAAGCCGTCGGCGCGGGCGGAGTCGGCCCCGGAGAAGTGGGTGGCGAGGGTGTCGGGGAGCCGGTCGCCCCAGGCGGCGAGCAGCACCAGGTAGGTGACGAGGGTGAGGACGAACGGGAACGCGGCGAAGGCG	3820185	3820455	270	GACACTGACGGCCGCGAAGGCGGTGCGGCCGGTGAAGCCGTCGGCGCGGGCGGAGTCGGCCCCGGAGAAGTGGGTGGCGAGGGTGTCGGGGAGCCGGTCGCCCCAGGCGGCGAGCAGCACCAGGTAGGTGACGAGGGTGAGGACGAACGGGAACGCGGCGAAGGCGCGGAGTCGAGGCGTGGCGCGGTTCATGTGAAACCTCCCTTGTTCGCATCAGGATAGAACAAGTTGTTCGCACTTAGCTAGAACAATGCGCGTCTCCGTCGGGATG	Broad
vnz_17295	3820710	3820680	3820725	45	CACCGTCATCGCGGTCGTCGACACCGGCGTCGACCTCGACCACCCC	3820605	3820770	165	CCCGCTGCGCGGTCAGCAATGGGCCCTCGACGCACTGAAGCTGCCGGACGCCTGGAAGACCTCCAAGGGCGAGGACACCGTCATCGCGGTCGTCGACACCGGCGTCGACCTCGACCACCCCGACCTGAAGGGCCGGCTCGTCGACGGCTACGACTTCGTCGACGGC	Broad*
vnz_17475	3857460	3857205	3857520	315	CGGCCGCCTCCGTGGGGGTTGGTGCTCAGCAGCGGCAGCAGTTTGCGCACTTCGTCCTCCTCCGGCGCACACTGCGCCGACATGGTGTCGGGATTCCTTCGGCCGCGACGCTATGTGCGCACATCTGCACAGGGACGGCGACGGAGTGAACGCCGAATGAATGCACGGCAACCGGGGGCGACCGGGTCGCGGAGGAGCCGGAGGGCGGCCGCTAACCTTACGTGTCCGCCCTGGCCAGGGATGAACGTCCCGAAACGCCCAGTACGGACATTCACACGCACCCCACTCATGCGAAAGGGTTCGCCCATGGGTATTC	3857235	3857490	255	AGCGGCAGCAGTTTGCGCACTTCGTCCTCCTCCGGCGCACACTGCGCCGACATGGTGTCGGGATTCCTTCGGCCGCGACGCTATGTGCGCACATCTGCACAGGGACGGCGACGGAGTGAACGCCGAATGAATGCACGGCAACCGGGGGCGACCGGGTCGCGGAGGAGCCGGAGGGCGGCCGCTAACCTTACGTGTCCGCCCTGGCCAGGGATGAACGTCCCGAAACGCCCAGTACGGACATTCACACGCACCCCAC	Broad
vnz_17535	3873420	3873345	3873525	180	TCGGGATCTTGGGGTGGGTCGCCGCAGGGAGATCGCGGGGGACTCCTGCGGACAGACCCACCCAGGGTACCGGGCTACCCATGATCGCTTTTCGAATACTCTCGGTGGCGACCTGCTGTCCGATATTCATAAAGTGGGGCAATGCGCACCGAGGACGTCCTGGCCGCGATCGCGACCGGCC	3873360	3873585	225	GGGTCGCCGCAGGGAGATCGCGGGGGACTCCTGCGGACAGACCCACCCAGGGTACCGGGCTACCCATGATCGCTTTTCGAATACTCTCGGTGGCGACCTGCTGTCCGATATTCATAAAGTGGGGCAATGCGCACCGAGGACGTCCTGGCCGCGATCGCGACCGGCCTGTGGCGCTGGGACAACGCGTCCGGGATCGTCTCGCTCGACGCCGAGGCCGCCCGGCTGC	Narrow
vnz_17650	3900180	3900000	3900285	285	ACGGGGTGGGTGCGACGCGGCCGGAGTCGGGCGTGACAGGTGCCCCGGCGAGCGCCGTCATAGGCACGTTACCCATAGTGCGGCATTCCCGCGAAACCCCACTTGACCTGCGATTTTGCTTGGATTTCCAAGTAAATCGAGAAAAGGGGGACTCGCTGCTGGTCAGCGCATGGACAACGGCCCGACGCCGTCGTCGGAACAACCGGCACGTTATCCCGCGCACCCCGGGCGCGGGAAGAGCCAATATGTGAGACTGACTTCGTGCGCGAAGAAGGAAAAATCCGGG	3900060	3900345	285	TAGGCACGTTACCCATAGTGCGGCATTCCCGCGAAACCCCACTTGACCTGCGATTTTGCTTGGATTTCCAAGTAAATCGAGAAAAGGGGGACTCGCTGCTGGTCAGCGCATGGACAACGGCCCGACGCCGTCGTCGGAACAACCGGCACGTTATCCCGCGCACCCCGGGCGCGGGAAGAGCCAATATGTGAGACTGACTTCGTGCGCGAAGAAGGAAAAATCCGGGTATTTCTGCTGGACGACCACGAAGTCGTCCGGCGCGGCGTCCACGAGCTGCTCTCCGTGG	Broad
vnz_17915	3957600	3957420	3957675	255	CGGCCGGCTCCTCGGGCTGCTGGACGGCGGGCTGGTTGGCCGCGGCGGCGGTGCTCGTCAGGCCGACGGAGGCGAGCAGGGCGAAGAGGACGGAGATGAAGGCGGTCCAGAACTGCTTGACCTTGGCGGTGGCCATGGCCCCTCACTTTCGTGACGTACTCGGATGGTTCATTTCGGTTTGCGCGCTTTACGTACTTTCCTCATGATGTGGATGCGCTCCCGATTTCCACGGAACGTCGCCGTTGCCGCGCAGTTC	3957405	3957795	390	AGGCGGCGGCGGGAACGGCCGGCTCCTCGGGCTGCTGGACGGCGGGCTGGTTGGCCGCGGCGGCGGTGCTCGTCAGGCCGACGGAGGCGAGCAGGGCGAAGAGGACGGAGATGAAGGCGGTCCAGAACTGCTTGACCTTGGCGGTGGCCATGGCCCCTCACTTTCGTGACGTACTCGGATGGTTCATTTCGGTTTGCGCGCTTTACGTACTTTCCTCATGATGTGGATGCGCTCCCGATTTCCACGGAACGTCGCCGTTGCCGCGCAGTTCTTCCGATGAACACCACCCGTCCGGAGCAGTGACCCCTCCGGCGCGGAGGGCTCCAGGCCCGGCAACCTCGCCCGAAGCCGTCGGCGGACCACGCAAAACACCCCCGCCGACCTGCGTTTT	Broad
vnz_18200	4019760	4019655	4019970	315	ACACTCCTTCCGCTCCGGCGGTGGAGGAATGGGCCGATTTCCGCGAGACCGGACACGCCCATGCGATCGGGCAGTGCCTGCTGAGTCAACTCGATCTGAAATCTCGTCAAGACCACCTTGACCGCCACCCGGTGGAAGCGATCACTCCGTACACGCTCCGTAACCGCCGTGCGCTTTTGGATCGTTTGGGCGGTTTGGGGCGAATGGAGCCCTTGGTGGAGCGGCAGGAATATGCGCTCGGCACGGTCTGTGCCGCAATCCCCATCACAGCGGGCTCCACAGCCGCCGCGATGGCCATTTCCCTCCCCCTTCACCA	4019670	4019970	300	CGGCGGTGGAGGAATGGGCCGATTTCCGCGAGACCGGACACGCCCATGCGATCGGGCAGTGCCTGCTGAGTCAACTCGATCTGAAATCTCGTCAAGACCACCTTGACCGCCACCCGGTGGAAGCGATCACTCCGTACACGCTCCGTAACCGCCGTGCGCTTTTGGATCGTTTGGGCGGTTTGGGGCGAATGGAGCCCTTGGTGGAGCGGCAGGAATATGCGCTCGGCACGGTCTGTGCCGCAATCCCCATCACAGCGGGCTCCACAGCCGCCGCGATGGCCATTTCCCTCCCCCTTCACCA	Broad
vnz_18240	4029795	4029735	4030035	300	GGTCATGCCCCGGATTCAACAATATGTTGAAGCCGCTGGGAAGAGGTGACCTTCGATAAGGGGACCCCCGACCGAAGGTACGGATTTCGTATGAGCCATAATGCTTGTGAATGTGAACGCGTTCACAAGCGTGTCCCGGTTGGTCCCGTAATGAGTGGGATTATCGGGGCAAACTGCCGATGTGACCACGGCGATGTAAGGAGAAAACGACGTGGACCTCGCTCTGGCGCCAGAGACTCTGGCGCGCTGGCAGTTCGGCATCACCACCGTCTACCACTTCCTCTTCGTCCCCCTGACGATC	4029765	4030035	270	AGCCGCTGGGAAGAGGTGACCTTCGATAAGGGGACCCCCGACCGAAGGTACGGATTTCGTATGAGCCATAATGCTTGTGAATGTGAACGCGTTCACAAGCGTGTCCCGGTTGGTCCCGTAATGAGTGGGATTATCGGGGCAAACTGCCGATGTGACCACGGCGATGTAAGGAGAAAACGACGTGGACCTCGCTCTGGCGCCAGAGACTCTGGCGCGCTGGCAGTTCGGCATCACCACCGTCTACCACTTCCTCTTCGTCCCCCTGACGATC	Broad
vnz_18285	4041960	4041540	4042050	510	GCGCTCGGGCTGGTGGCGGAGATGCTTGGAGAGGTACTTCGAGATCTTCACCGTGCGGCGTTCGTCCGGTGGTTGGGGTCGGGTCATTCCGTCAGGATGGCGGAGGCCGGAGCGCCGGACCAGCCATTTTGGGCAGGCAGGTTTGATCCACAGCCAAAGTGAGTTATCCACAGGCCAGTTGAGAATTCTGTGGACAACAGCCCTGGCATTTCAGGTGGATTGAGTAATTTCGTTGTTTATGTGGTGATTTGAGGCAAGGGTATCCAATGCCCTTTTATGGACCTCGCGTTCCGTGGCGGCGGCGACGAAGGCGGTGACCCCCTCCGGACCCACCAGATCCTGAACGGCCCGCACCGTCCCGGCCGGTAGCGAAACGGGCCGCGGCTCGTCGTCCCTCGC…	4041540	4042050	510	GCGCTCGGGCTGGTGGCGGAGATGCTTGGAGAGGTACTTCGAGATCTTCACCGTGCGGCGTTCGTCCGGTGGTTGGGGTCGGGTCATTCCGTCAGGATGGCGGAGGCCGGAGCGCCGGACCAGCCATTTTGGGCAGGCAGGTTTGATCCACAGCCAAAGTGAGTTATCCACAGGCCAGTTGAGAATTCTGTGGACAACAGCCCTGGCATTTCAGGTGGATTGAGTAATTTCGTTGTTTATGTGGTGATTTGAGGCAAGGGTATCCAATGCCCTTTTATGGACCTCGCGTTCCGTGGCGGCGGCGACGAAGGCGGTGACCCCCTCCGGACCCACCAGATCCTGAACGGCCCGCACCGTCCCGGCCGGTAGCGAAACGGGCCGCGGCTCGTCGTCCCTCGC…	Broad
vnz_18340	4052790	4052745	4053030	285	CCGAGCTGACCCTGGCCCAGCAGTGGGACCTCACGGTCCACGAGGTCGCGCGGAACGTCCACGCGCACCCGACGCTGGGCGAGGCCGTGAAGGAAGCGATCCACGGCATCGCGGGACACATGATCAATTTCTGAGGTTTCTCCCAGCTTGGGGTGATAGGCACGGGAACGTGCCGATCGAAGCTGGAAACAGCGGAATCCTTCCGGGTGGCGAACCGTCCCGACCGATCAGGTCGTGGGTGCGTTCGTCACCCGGTACGCATGTCTGGCTGGCGGTCATCGCGATC	4052730	4053060	330	TCACCGAGCTGCTGCCCGAGCTGACCCTGGCCCAGCAGTGGGACCTCACGGTCCACGAGGTCGCGCGGAACGTCCACGCGCACCCGACGCTGGGCGAGGCCGTGAAGGAAGCGATCCACGGCATCGCGGGACACATGATCAATTTCTGAGGTTTCTCCCAGCTTGGGGTGATAGGCACGGGAACGTGCCGATCGAAGCTGGAAACAGCGGAATCCTTCCGGGTGGCGAACCGTCCCGACCGATCAGGTCGTGGGTGCGTTCGTCACCCGGTACGCATGTCTGGCTGGCGGTCATCGCGATCACCAGCCTCGTCATCGCGCTGTCCCCCCAG	Broad
vnz_18400	4067610	4067430	4067625	195	CGTAGTGTGCGGGGACCCGGGAACCGTGGAATCGATTCCAGCCACTTTCGGCAAGTGCGGGGCACTCATGTCAGTCGGCTTTCCGACCGGTGCGTTTGACGCCATAGCATCGCAAACCCCCATGTCATTCTGAGCCGCTCGATGCATCCACATGTACACGCACAAGAGGAACGATGTCCAGCATTGTCCCCACGGG	4067430	4067640	210	CGTAGTGTGCGGGGACCCGGGAACCGTGGAATCGATTCCAGCCACTTTCGGCAAGTGCGGGGCACTCATGTCAGTCGGCTTTCCGACCGGTGCGTTTGACGCCATAGCATCGCAAACCCCCATGTCATTCTGAGCCGCTCGATGCATCCACATGTACACGCACAAGAGGAACGATGTCCAGCATTGTCCCCACGGGACTTGTGGTGTCCGT	Narrow
vnz_18425	4072740	4072650	4072845	195	GGACGGGGCCGCGGTTCGGGTGCTGCCGTGCGTGAGTCACGGCGTCATGGTGCCATTGGCGGGGTGGGGCGGGCACACCGGAAGGCGTCCGTTCTGTCCGTATATAAAGGTGGGGGTGCGAACGCACAGCTCCGCCTTACAGCGGTCTGACGTCCTGTGGGAAAAGCTTGTGCAGCACCCTGGAGCCAGGCAGGTG	4072635	4072860	225	GGTGGGCGACGACCTGGACGGGGCCGCGGTTCGGGTGCTGCCGTGCGTGAGTCACGGCGTCATGGTGCCATTGGCGGGGTGGGGCGGGCACACCGGAAGGCGTCCGTTCTGTCCGTATATAAAGGTGGGGGTGCGAACGCACAGCTCCGCCTTACAGCGGTCTGACGTCCTGTGGGAAAAGCTTGTGCAGCACCCTGGAGCCAGGCAGGTGCCCCCGTAGGTACCA	Narrow
vnz_18450	4075875	4075830	4075920	90	GTGAGCTGGGCCTTTTCCGGGAGTGCCGGGGTTTATCTGCTTGTCCTCACGCTTGCGGGGGAATCGGGCGCTCCGGGGTGGTTCGCCGGGG	4075785	4075965	180	CTTGCGGCATACGGGCCGCGCCGGTTCCGTGCCCGCTCCGCCGCGGTGAGCTGGGCCTTTTCCGGGAGTGCCGGGGTTTATCTGCTTGTCCTCACGCTTGCGGGGGAATCGGGCGCTCCGGGGTGGTTCGCCGGGGATTCGGTGGGCAACTCTGGATTCGCGACGTCGAGCACAAACGACC	Narrow
vnz_18620	4112145	4111980	4112475	495	TCCGGAGTGCCCGGCTCCAGGTTCTTGAGCTGCCCGAAGAGCACCTGGGTGAGGGCGCGGGTGTCGGCGCCGCGGGTGCTCTGGGGGCGGGGGCGCGGGGCCTCCGGGCCGCCCGCCTCGTGCTGGGGCGGGACCTGAGGTGCTGTACTGGCCGGCACGTTCACGCCACCCCTTTGGCTGGTCTTGCTGGTCGACTGGGTCAACTACGGTCAACTCATCCGTCAAAAGCGGTCATAGCATCACAAGACATGTCCACTGTGTGCAAGCACCGCATTGCCACGTGTTGAGGGCATATTGGCGGAAAAAGGGGAGGTCACGCAGGGAATCGCCCATGAAGAAGGCCCCCCACCTCGATGGCGGAGGGCCTGCGGGGCATTCGGTCGAACCCCGGGGCGTAAC…	4111980	4112505	525	TCCGGAGTGCCCGGCTCCAGGTTCTTGAGCTGCCCGAAGAGCACCTGGGTGAGGGCGCGGGTGTCGGCGCCGCGGGTGCTCTGGGGGCGGGGGCGCGGGGCCTCCGGGCCGCCCGCCTCGTGCTGGGGCGGGACCTGAGGTGCTGTACTGGCCGGCACGTTCACGCCACCCCTTTGGCTGGTCTTGCTGGTCGACTGGGTCAACTACGGTCAACTCATCCGTCAAAAGCGGTCATAGCATCACAAGACATGTCCACTGTGTGCAAGCACCGCATTGCCACGTGTTGAGGGCATATTGGCGGAAAAAGGGGAGGTCACGCAGGGAATCGCCCATGAAGAAGGCCCCCCACCTCGATGGCGGAGGGCCTGCGGGGCATTCGGTCGAACCCCGGGGCGTAAC…	Broad
vnz_18660	4116795	-	-	-	-	4116765	4116930	165	GGTCGCCGTAGAAGGTGGAGTCCTCGGCGAGCAGCGTCTCCAGGTCCAGCTGGCCCTTGGTGGTGACCAGCTGATCGAGGCGGACCGGGCGCGGGGCGACGTCCGCCCACTGCCGGGTGCTTTCCCGGCCGTGGTCGGGATACGGCTTTCCGTTTCCGATGCGCTT	Broad*
vnz_18945	4170330	-	-	-	-	4170240	4170345	105	CGGGTCTTTCGGCACCCGTACGGCGGGGACGTTGGTCCCGATCCGGGCCTTTGGCTCAAGCGTGACGGACAGCACGTAACGCACCCTTGCGCCCATCGCCCACCCT	Broad*
vnz_19080	4200165	4200105	4200225	120	GGCAGCTCCTCGCGCGCGGTGGCGACGACGAGCTTCCCCGTCACCTCGTACGGAATGCCCCATTCCGCGCAGAACTTGACCATTTCGGCCGCGCCCTTGACCGCGAACCTGGCCTTGAGCG	4200075	4200255	180	CGGCCGCGCTGCACGAGCGCGTGCAGCCGGGGCAGCTCCTCGCGCGCGGTGGCGACGACGAGCTTCCCCGTCACCTCGTACGGAATGCCCCATTCCGCGCAGAACTTGACCATTTCGGCCGCGCCCTTGACCGCGAACCTGGCCTTGAGCGACCCCGGCCGGTAGTAGATCCCGCTGTGGA	Narrow
vnz_19560	4300560	4300530	4300650	120	GGTGAAACCGCTCCTCCCTGGATGAATCGAGAACTTCCGTGCGTTTCCGGCACTCCCTCGCCGCCGTCTGCGGTGCCCTCGCCCTCACCGCCACCCTGGCCACGCCCGCCCACGCCACCAC	4300515	4300680	165	TGCGGTTAGGGGTGGGGTGAAACCGCTCCTCCCTGGATGAATCGAGAACTTCCGTGCGTTTCCGGCACTCCCTCGCCGCCGTCTGCGGTGCCCTCGCCCTCACCGCCACCCTGGCCACGCCCGCCCACGCCACCACCGGTGACTTCGGCTACCGGTTCGTCGGGCT	Narrow
vnz_19595	4306500	4306410	4306635	225	CCGGAAAATCCCGGACGCGCGTCGACTGATCAATTGCGGAATCACCCCACGATGCATCCGTACGGGTGGACGATCCTCGAACGGAGTACGTGAAGAAGGCCACTCCGAACCCGACAAAACGGGGCATCGAGCCTACCCTGGGGGGCTCCGGGTAGGTGTAACGTGCGCGTTTCTCTCCGTCCGCGCAGCCGCTCCGACCTGCGAATACCGCCTTCCGGAAGCCCTC	4306395	4306635	240	CGCGGAGCCGTACCCCCGGAAAATCCCGGACGCGCGTCGACTGATCAATTGCGGAATCACCCCACGATGCATCCGTACGGGTGGACGATCCTCGAACGGAGTACGTGAAGAAGGCCACTCCGAACCCGACAAAACGGGGCATCGAGCCTACCCTGGGGGGCTCCGGGTAGGTGTAACGTGCGCGTTTCTCTCCGTCCGCGCAGCCGCTCCGACCTGCGAATACCGCCTTCCGGAAGCCCTC	Narrow
vnz_19970	4380885	4380750	4381020	270	CCGCTTGCCGAAGGGCTCGACCACGTCCGCCGCGGCAGGCCCCGCCGTGGTGAACGCGAGCGAGCCCGCCGTCAGGCCGACGGCCGCGAGCACCCTGCCCAGGTGATGTTGTCTGAAGCGCATAAAAGGGCAATGTAGGCAAAACGGATCATCATGGGGCGTTACGCCACGCGACGGCGCGCGTACTCCACGATTTCGGCCATCGGCGGCCGCTCCTCCGTGTCCACCGCGTACGTCCGCGGCTCGAAGCCCTTCTCGCCCCGCTCGAACT	4380765	4380990	225	CTCGACCACGTCCGCCGCGGCAGGCCCCGCCGTGGTGAACGCGAGCGAGCCCGCCGTCAGGCCGACGGCCGCGAGCACCCTGCCCAGGTGATGTTGTCTGAAGCGCATAAAAGGGCAATGTAGGCAAAACGGATCATCATGGGGCGTTACGCCACGCGACGGCGCGCGTACTCCACGATTTCGGCCATCGGCGGCCGCTCCTCCGTGTCCACCGCGTACGTCCGCG	Narrow
vnz_19990	4383960	4383855	4384110	255	GCGCGGTAGAGTTGGGGAAGTCCCCTCCGCTGCTCATGCCGGACGCATATGAGAATGCGTCCCCGCGCGACAAGAAGCAGCCAAAGTGTGTGCGCGTTGTGTACCTTCTGCGCGCTTTGCCGGGCCCGACTTGCCCCGGGATTCAAGGGATTCTCCCGAATTCGCCTTTCCAGCACGCCCAGAATTCTCGCTCGAATGACCTGTTGCAGAGGGCAGTTGGGCAGATACATTCAGCCGCGGTCGACGCGTTCCGGCG	4383840	4384110	270	ATTCTGCATGGTTGAGCGCGGTAGAGTTGGGGAAGTCCCCTCCGCTGCTCATGCCGGACGCATATGAGAATGCGTCCCCGCGCGACAAGAAGCAGCCAAAGTGTGTGCGCGTTGTGTACCTTCTGCGCGCTTTGCCGGGCCCGACTTGCCCCGGGATTCAAGGGATTCTCCCGAATTCGCCTTTCCAGCACGCCCAGAATTCTCGCTCGAATGACCTGTTGCAGAGGGCAGTTGGGCAGATACATTCAGCCGCGGTCGACGCGTTCCGGCG	Narrow
vnz_20560	4506885	4506780	4507005	225	ACCGCCGTCCTTCGGCCGGGATTCAGGCCCCGCTGGTCTGTCTTGGTGGGTGGTGGGAGCTGGTGGCGTGAGTTTCTTGCACTTTCACCGCCCGATAAGCGTGATTTGCCTCTAATGTGGCTTGGTTCGGGGCGGGTTACTCGGAGTAGTGCGCAGTTACTCACGCTCCCACCCACCGGGAGTGACCAGCGGGGCCTGAAGCCCGACCCCAGTCGGCATTTCGTCG	4506780	4507020	240	ACCGCCGTCCTTCGGCCGGGATTCAGGCCCCGCTGGTCTGTCTTGGTGGGTGGTGGGAGCTGGTGGCGTGAGTTTCTTGCACTTTCACCGCCCGATAAGCGTGATTTGCCTCTAATGTGGCTTGGTTCGGGGCGGGTTACTCGGAGTAGTGCGCAGTTACTCACGCTCCCACCCACCGGGAGTGACCAGCGGGGCCTGAAGCCCGACCCCAGTCGGCATTTCGTCGCTGGGCCGGACCCCG	Narrow
vnz_20730	4543785	4543755	4544190	435	GACGCGGCGCCCGAAGGAGAGGACGTCCGCTCGCTCCAGGCGTTCCTCGGCTCCACCGGGCCCGTCCCCGAGATCGACGTCGACCCCGACGAGGACATCGCCGCGCTCCCGTACTCCTCCGGCACCACCGGCGTCCCCAAGGGCGTGATGCTCACCCACACGTCCATCGCCACCAACCTCGCCCAGCTGGAACCGGTCATCCCGATGGGCCCCGGCGACCGAATTCTAGCGATTTTGCCCTTTTTTCACATTTACGGGCTCACTGCTCTCATGAACGCGCCCCTGCGCCAGGGCGCCACCGTCGTCGTCCTGCCCCGCTTCGAACTCGACACCTTCCTCGGCGCCATCCAGAAACACCGCATCAACGGCCTCTACGTCGCCCCGCCCGTCGTCCTCGCC…	4543770	4544190	420	GGAGAGGACGTCCGCTCGCTCCAGGCGTTCCTCGGCTCCACCGGGCCCGTCCCCGAGATCGACGTCGACCCCGACGAGGACATCGCCGCGCTCCCGTACTCCTCCGGCACCACCGGCGTCCCCAAGGGCGTGATGCTCACCCACACGTCCATCGCCACCAACCTCGCCCAGCTGGAACCGGTCATCCCGATGGGCCCCGGCGACCGAATTCTAGCGATTTTGCCCTTTTTTCACATTTACGGGCTCACTGCTCTCATGAACGCGCCCCTGCGCCAGGGCGCCACCGTCGTCGTCCTGCCCCGCTTCGAACTCGACACCTTCCTCGGCGCCATCCAGAAACACCGCATCAACGGCCTCTACGTCGCCCCGCCCGTCGTCCTCGCCCTCGCCAAACACCCG…	Broad
vnz_20845	4565325	4565250	4565385	135	GGCCGACGTGTCCGGTTTCGCGTGTTCACATCGGCATTGACCGGATATTCACCGGGCAGTGATCACCTCACCGGTGATCACCGCACGGCCTCAGGGGGTACACATGGCAGCCAGGCCACTCGTTCCGCGCCAGCTC	4565250	4565400	150	GGCCGACGTGTCCGGTTTCGCGTGTTCACATCGGCATTGACCGGATATTCACCGGGCAGTGATCACCTCACCGGTGATCACCGCACGGCCTCAGGGGGTACACATGGCAGCCAGGCCACTCGTTCCGCGCCAGCTCAACGAACGGCTCCAG	Narrow
vnz_20855	4569600	4569495	4569675	180	CCGGCGGAGGTGTTGTGCTCGTTGCAGGTGAGGACGCGCAGTTCGTGGCCGTCGATCCCGCCCTGGGAGTTGACCCACCGGGCGAACGCCTGCGCCATGGCGGGCATTCCGGGCATATTGGTCGCCCGGGTCTGGTCGGGCGCCCACGTCATGACGGTGACGGGCTCCCTGGATCCCCCCG	4569495	4569675	180	CCGGCGGAGGTGTTGTGCTCGTTGCAGGTGAGGACGCGCAGTTCGTGGCCGTCGATCCCGCCCTGGGAGTTGACCCACCGGGCGAACGCCTGCGCCATGGCGGGCATTCCGGGCATATTGGTCGCCCGGGTCTGGTCGGGCGCCCACGTCATGACGGTGACGGGCTCCCTGGATCCCCCCG	Narrow
vnz_20905	4579485	4579455	4579485	30	CCTCCGTATCGCCCGGACGGGTGCGCTGTTG	4579410	4579515	105	GGTGCGAGGTGGACCGGGCGGCCCCCGTCGGGTCGCCGTCGCAGTCCTCCGTATCGCCCGGACGGGTGCGCTGTTGACGATTCGTGGCGTTTTGCCCACCCTGGGG	Narrow
vnz_21050	4614615	4614570	4614660	90	CCACATAATCCGCTTCTCTGGCAGCCTTATTGACGCCGTAACGGGCAAAACGGGCACGGCCCATCTGGCCCTTGATCACGGGTTTTCATTG	4614615	4614615	0	TGACGCCGTAACGGGCAAAACGGGCACGGCC	Narrow
vnz_21055	4615245	4615170	4615290	120	TGAATGCGTACGCGCCCGTCCTCGTGCTCGGTGCCCTGGGTGCGGGGTTTGCGATCTTCTCCGTGGTCATGGCCACGCTTATCGGGCCAAAGCGGTACAACAGGGCAAAGCTTGAGGCGTA	4615155	4615335	180	AAGGAGCGAGGAGCGTGAATGCGTACGCGCCCGTCCTCGTGCTCGGTGCCCTGGGTGCGGGGTTTGCGATCTTCTCCGTGGTCATGGCCACGCTTATCGGGCCAAAGCGGTACAACAGGGCAAAGCTTGAGGCGTACGAGTGCGGCATCGAACCGACGCCCACTCCCGCCGGAGGCGGCCG	Narrow
vnz_21155	4639740	4639650	4639830	180	TGCCCGAAGAAGGCGCGGTCGTCCTCGGGGGGAGGCTGCTCGCCGTTCGCGTCGGTGTCGATCGTTGTTTGGGACAAAGGGCGCACTCCAGGTCGTATGAGCTGATCCCGAACATACCGGGGGTGACGGGAAGGCGCCCACGGTGATCGAAAGGTGACCGGATACGCTGGCTTGAGTGAAT	4639650	4639815	165	TGCCCGAAGAAGGCGCGGTCGTCCTCGGGGGGAGGCTGCTCGCCGTTCGCGTCGGTGTCGATCGTTGTTTGGGACAAAGGGCGCACTCCAGGTCGTATGAGCTGATCCCGAACATACCGGGGGTGACGGGAAGGCGCCCACGGTGATCGAAAGGTGACCGGATACG	Narrow
vnz_21245	4660860	4660650	4660950	300	CGGGAGAAGGCGCGGGTCGCGGCCGGCGACCACCATCGGCGATCACCGTCCGTCTCCCGAGGCCCACCCTACGACGGCAGGGCGGGCCCTCCCGGGACTTCTCACATCATGGACCTCTTTTTGAGACGCCCACTTGCCCTGAATTGTCACGTTCTGTCGCCACCCGGAGTTTCCGGAAAGTCGGATTCCGCCTCATCCCTTGGACCTAGGGCCCTCCGGACGCCGCGCCCTCCTCCCCACTCCGCATACCTGACAGAGTGTCAGATGATCAGGATTTCAGGTACGTCAACACCGCCAGTAC	4660650	4660965	315	CGGGAGAAGGCGCGGGTCGCGGCCGGCGACCACCATCGGCGATCACCGTCCGTCTCCCGAGGCCCACCCTACGACGGCAGGGCGGGCCCTCCCGGGACTTCTCACATCATGGACCTCTTTTTGAGACGCCCACTTGCCCTGAATTGTCACGTTCTGTCGCCACCCGGAGTTTCCGGAAAGTCGGATTCCGCCTCATCCCTTGGACCTAGGGCCCTCCGGACGCCGCGCCCTCCTCCCCACTCCGCATACCTGACAGAGTGTCAGATGATCAGGATTTCAGGTACGTCAACACCGCCAGTACCCGGCGATGATCGCC	Broad
vnz_21855	4764090	-	-	-	-	4764090	4764450	360	TCGAGGTCACCGGGCTCTGGTCGCACTTCGCGTGCGCCGACGAGCCCCACCACCCCTCCATCGCCGCCCAGCTCGACGTGTTCCGCTCGATGCTCGACTACGCCGAGAAGGCCGGCGTCCGGCCGGAGGTCCGGCACATCGCCAACTCCCCGGCCACCCTCACCCTCCCTGAGGCTCATTTCGACCTGGTCCGTCCCGGTATCGCCATGTACGGCGTCTCGCCGAGCCCGGAGCTGGGCACCTCCGCCGAGCTCGGGCTGCGGCCCGTGATGTCGCTCAAGGCGAGCGTCGCCCTGGTGAAGCGGGTCCCGGCCGGGCACGGCGTCAGCTACGGCCACCACTACGTCACCGACGCGGAGAC	Broad
vnz_21860	4764330	4764105	4764435	330	TCTGGTCGCACTTCGCGTGCGCCGACGAGCCCCACCACCCCTCCATCGCCGCCCAGCTCGACGTGTTCCGCTCGATGCTCGACTACGCCGAGAAGGCCGGCGTCCGGCCGGAGGTCCGGCACATCGCCAACTCCCCGGCCACCCTCACCCTCCCTGAGGCTCATTTCGACCTGGTCCGTCCCGGTATCGCCATGTACGGCGTCTCGCCGAGCCCGGAGCTGGGCACCTCCGCCGAGCTCGGGCTGCGGCCCGTGATGTCGCTCAAGGCGAGCGTCGCCCTGGTGAAGCGGGTCCCGGCCGGGCACGGCGTCAGCTACGGCCACCACTACGT	4764090	4764450	360	TCGAGGTCACCGGGCTCTGGTCGCACTTCGCGTGCGCCGACGAGCCCCACCACCCCTCCATCGCCGCCCAGCTCGACGTGTTCCGCTCGATGCTCGACTACGCCGAGAAGGCCGGCGTCCGGCCGGAGGTCCGGCACATCGCCAACTCCCCGGCCACCCTCACCCTCCCTGAGGCTCATTTCGACCTGGTCCGTCCCGGTATCGCCATGTACGGCGTCTCGCCGAGCCCGGAGCTGGGCACCTCCGCCGAGCTCGGGCTGCGGCCCGTGATGTCGCTCAAGGCGAGCGTCGCCCTGGTGAAGCGGGTCCCGGCCGGGCACGGCGTCAGCTACGGCCACCACTACGTCACCGACGCGGAGAC	Broad
vnz_21925	4774770	4774575	4774890	315	AGTTCCTGGGCGGGGTCGTGGTCGCGGAGGGCGGTGAGGAGCGTCTGCCCCTCGGGGGTGAGCAGCGGGGCGAGGAAGGCGTGGTCGGTCACCCGTCCCATTGTGGGCCCTGTGGTGCTGTGGGCCGGCCGGGGGACGGAGGGCACGTACGGGCGGTGTCGTACCCCGTGAGGGGCTTCCGCGCTGACAGGATGCGGCGCCATACGACTCGTACGACAAAAGGAATAAACGATGGCAAAAGGTGTGCACCGTTCCACCCGGGTGCTCGGAGCCGCGCTCGTCGTCGCCGCCCTCGCCTCCGCCGCCACCGCCTGCT	4774590	4774890	300	TCGTGGTCGCGGAGGGCGGTGAGGAGCGTCTGCCCCTCGGGGGTGAGCAGCGGGGCGAGGAAGGCGTGGTCGGTCACCCGTCCCATTGTGGGCCCTGTGGTGCTGTGGGCCGGCCGGGGGACGGAGGGCACGTACGGGCGGTGTCGTACCCCGTGAGGGGCTTCCGCGCTGACAGGATGCGGCGCCATACGACTCGTACGACAAAAGGAATAAACGATGGCAAAAGGTGTGCACCGTTCCACCCGGGTGCTCGGAGCCGCGCTCGTCGTCGCCGCCCTCGCCTCCGCCGCCACCGCCTGCT	Broad
vnz_22005	4790400	4790280	4790445	165	CCGACCCGTAACTCTTTCGAGTGACCGTCGTTGAGAGTGCGGAGGCGGTTGAAGGAACAAGCGATCGGGCAGGTGTCCGAGAGCGTCAATCGCACAGGTGACGATTACGTACAGCCCTGGAGGCTCAAGGTGACGCGCTACAGCTGCGAGAGCCGCGGAGGTCAGG	4790220	4790475	255	AAGGCTCGCGTCGCTCTCCTCTGTACGCGCCCCCTCACGTAGAGTGCCGAAGGGTGCCGTCCGACCCGTAACTCTTTCGAGTGACCGTCGTTGAGAGTGCGGAGGCGGTTGAAGGAACAAGCGATCGGGCAGGTGTCCGAGAGCGTCAATCGCACAGGTGACGATTACGTACAGCCCTGGAGGCTCAAGGTGACGCGCTACAGCTGCGAGAGCCGCGGAGGTCAGGCATGACATCCGTTCTCGTCTGCGACGACTC	Broad
vnz_22025	4796175	4796130	4796415	285	GGAGTCCGTGGTGGCCGAGGCCGATGACGGCGAGATCAGCGGGCATGGGGGTGGGCCGTCCTTCCCAGTAGCCGGAGGGGACGAGACGCGCAAGCCCGGTGGACAGAACGGGGCGAGCGCAATGTCAGACTAGGCGTAAATATGACCGATATGCCGCATTGTGGGGTCGAAGGTCGCCGAGTGTTATCCACAGGTCGGTGGTGAGGCGGTGGCTGAAGTCGCCGGGGAGGGTCAGAATCGAGCTGTGAGCCGGACCACATGGCCCGGTTCTCCTGCTGGAACGACG	4796145	4796400	255	CGAGGCCGATGACGGCGAGATCAGCGGGCATGGGGGTGGGCCGTCCTTCCCAGTAGCCGGAGGGGACGAGACGCGCAAGCCCGGTGGACAGAACGGGGCGAGCGCAATGTCAGACTAGGCGTAAATATGACCGATATGCCGCATTGTGGGGTCGAAGGTCGCCGAGTGTTATCCACAGGTCGGTGGTGAGGCGGTGGCTGAAGTCGCCGGGGAGGGTCAGAATCGAGCTGTGAGCCGGACCACATGGCCCGGTTCT	Broad
vnz_22175	4840215	4840155	4840260	105	CTCCCGCAGAGCTTCTCTGGGCGGAAAAGTACATAAGCGTATCTTGAGCGACACAACGGAGGTTTGCCTGTTACGCGGCAAAAGCGCGTGTCGTTGGCAGCATGAC	4840155	4840245	90	CTCCCGCAGAGCTTCTCTGGGCGGAAAAGTACATAAGCGTATCTTGAGCGACACAACGGAGGTTTGCCTGTTACGCGGCAAAAGCGCGTGT	Narrow
vnz_22265	4860060	4859970	4860090	120	GTGTCGCGGCCCGCGCCGCCATCGCCTGCAGAACCGAGGCCGCGCCGAAACAGACGGACGAGGCGAGCGCACAAATCATCCCGAGAAGCACGAAACGACTCTAGGCGCTGCGGCCGGAAAC	4860015	4860075	60	CGAAACAGACGGACGAGGCGAGCGCACAAATCATCCCGAGAAGCACGAAACGACTCTAGGC	Narrow
vnz_22320	4870770	4870665	4870890	225	CGCGAGGGTGGGCGCGGTGCGTCCCCAGCCGGTGATCGCCTCGCAGTCGTCGTCCAGGACGTGGGTCTCGACAGCCATGAAGGTGACCGTATAGCCGCGTCTGTCGCTTATGCCGGTATTGCATGGCGGTTCGTCGAAATGGGCGTACGGGATGTCGCTCGCGGGCGTGTGGGCCCCGGCGGGGGATTCTCGTACGGGAGGTTCCCGTACTGGCGACCCGAAGACC	4870650	4870890	240	GGGCCGGTGCACGCGCGCGAGGGTGGGCGCGGTGCGTCCCCAGCCGGTGATCGCCTCGCAGTCGTCGTCCAGGACGTGGGTCTCGACAGCCATGAAGGTGACCGTATAGCCGCGTCTGTCGCTTATGCCGGTATTGCATGGCGGTTCGTCGAAATGGGCGTACGGGATGTCGCTCGCGGGCGTGTGGGCCCCGGCGGGGGATTCTCGTACGGGAGGTTCCCGTACTGGCGACCCGAAGACC	Narrow
vnz_22740	4954575	4954485	4954905	420	AGGATGGCGGCCAACTCGCCGGTCGGGCTCCGCGCGGCGAAGAAGGCCATGCGGCTCGGCCAGGGCCTGGACCTGCGGGCGGGCCTCGAGGTCGAGGACGCGGCGTGGCGGTCGGTGGCCTTCTCCGGGGACCGGGCGGAGGGCGTGGCGGCCTTCAACGAGAAGCGGAAGCCGAACTGGCCGGGTGAGTGAGTTTTACCGTTTTGTACTAAATGTGACTTACGGTGACGTCTCGGAAGGGAAAACGGATCAAACCTCCCTAAGCTGGAGGAATGGGTGAGGACGTACGGCTGCGGGCCGTAGTGGCGCTGGCGCAGGGGATGGCGGCGGCGCACACTCCACGCGAGTTCTGGCGGGCGGCGGCGCTCGGGTCCTGCGAGGGGCTCGACGGGAGCTTCG…	4954515	4954845	330	CGCGCGGCGAAGAAGGCCATGCGGCTCGGCCAGGGCCTGGACCTGCGGGCGGGCCTCGAGGTCGAGGACGCGGCGTGGCGGTCGGTGGCCTTCTCCGGGGACCGGGCGGAGGGCGTGGCGGCCTTCAACGAGAAGCGGAAGCCGAACTGGCCGGGTGAGTGAGTTTTACCGTTTTGTACTAAATGTGACTTACGGTGACGTCTCGGAAGGGAAAACGGATCAAACCTCCCTAAGCTGGAGGAATGGGTGAGGACGTACGGCTGCGGGCCGTAGTGGCGCTGGCGCAGGGGATGGCGGCGGCGCACACTCCACGCGAGTTCTGGCGGGCGGC	Broad
vnz_23210	5050065	5049840	5050140	300	GAACGTCCTGTTGACCGTTCTGTCCCGGATCGGGGCGAATTCGCGGGTCGTGCTGACCCATGACGTGGCCCAGCGCGACAACCTCCGGGTCGGCCGGTACGACGGAGTCGTCGCCGTGGTCGAGAAACTGAAGGGTCATCCGCTCTTCGCGCACGTCACCCTCACCCGCTCCGAGCGCTCCCCGATCGCCGCGCTCGTGACGGAGATGCTGGAGGACGTGCAGATCTGACCCGTTTCGTACGGCTCCGTCCGCGTACGGAAGTTGGCGCCGCCCGGCAAAGCGCAGGAGCTTAGCCGGGCG	5049840	5050170	330	GAACGTCCTGTTGACCGTTCTGTCCCGGATCGGGGCGAATTCGCGGGTCGTGCTGACCCATGACGTGGCCCAGCGCGACAACCTCCGGGTCGGCCGGTACGACGGAGTCGTCGCCGTGGTCGAGAAACTGAAGGGTCATCCGCTCTTCGCGCACGTCACCCTCACCCGCTCCGAGCGCTCCCCGATCGCCGCGCTCGTGACGGAGATGCTGGAGGACGTGCAGATCTGACCCGTTTCGTACGGCTCCGTCCGCGTACGGAAGTTGGCGCCGCCCGGCAAAGCGCAGGAGCTTAGCCGGGCGGCGCCCCCATGTCCGCCTGATTCGCCAAAA	Broad
vnz_23255	5059485	5059350	5059620	270	ATGTATAGCCCCACCCCGCCCGCCGGAGGGCGTGTGCGCGGCGATGCGGAGGGGCTCCTTCACGCAACCATCGGCTCCGCCCGAGCGTCGGTTCCTCTGGGTGGGGGTGCTGATTCTCACGTCCCGAAAAGACGTGATCAGTTGTCTTTTGTCTGCATCGTCGGTGTTAGCTGACTAGCTGAGCCGATCCGGCGCGGGCGGGACAGGACCGAGGCACGCCGGGACACACGACGAGCGGAGCGACAGGACACATGGGCCGACCGGACAAGGG	5059365	5059605	240	CCGCCCGCCGGAGGGCGTGTGCGCGGCGATGCGGAGGGGCTCCTTCACGCAACCATCGGCTCCGCCCGAGCGTCGGTTCCTCTGGGTGGGGGTGCTGATTCTCACGTCCCGAAAAGACGTGATCAGTTGTCTTTTGTCTGCATCGTCGGTGTTAGCTGACTAGCTGAGCCGATCCGGCGCGGGCGGGACAGGACCGAGGCACGCCGGGACACACGACGAGCGGAGCGACAGGACACATGGG	Broad
vnz_23395	5089380	5089290	5089605	315	GTCCGCAGTCAGTCGTTGTCACCGTGCTGGACGGGTGCTGGATCAGCACTTCCGGAACCGTGTTCTCGCGAGTCCGCCCTGTGTCCTCGTCACGTCGCCGTAGTCGCCGGCGTCTCTTCGTCAGTCCACTCGGCGCAGTACTCGATGTGGATTTCGCGGGCTTTGCCCAGGATGCCGGCGTTTGCGTGGAGTTGGGTGCAGTAGTGGTGGGTGCCGGTGTGGGTGGGGCCCTGGTGGGCGATGGCTAGGAAGAGGTGGGCGGTTTCGTGGAAGACCTTCGCGCTGCCGGTCATGAAGAGTGTTCCTGCGCGTACGT	5089275	5089620	345	CGGCGCCCCTGGGCAGTCCGCAGTCAGTCGTTGTCACCGTGCTGGACGGGTGCTGGATCAGCACTTCCGGAACCGTGTTCTCGCGAGTCCGCCCTGTGTCCTCGTCACGTCGCCGTAGTCGCCGGCGTCTCTTCGTCAGTCCACTCGGCGCAGTACTCGATGTGGATTTCGCGGGCTTTGCCCAGGATGCCGGCGTTTGCGTGGAGTTGGGTGCAGTAGTGGTGGGTGCCGGTGTGGGTGGGGCCCTGGTGGGCGATGGCTAGGAAGAGGTGGGCGGTTTCGTGGAAGACCTTCGCGCTGCCGGTCATGAAGAGTGTTCCTGCGCGTACGTGTTCGTGGAGCAGGT	Broad
vnz_23465	5104335	5104230	5104410	180	CCCGGCGCCCGACGCCGGGGCGCGCGACTGAGTCTCTACGCCGTTCGTGCCACCGTGCGCCCGCTGCTGCGCCCAGCGCGATATCCCGCCCCATATTTCGGGTATGTCCAGATTGACCCGTTGAAAGAGGACGTGGGCCTTCCTGCTGACGCACGGCTGGGGAAGTGATCGGGTGTGATCG	5104305	5104365	60	GCGCGATATCCCGCCCCATATTTCGGGTATGTCCAGATTGACCCGTTGAAAGAGGACGTGG	Narrow
vnz_23480	5110455	5110350	5110575	225	GGACGACGGGGTCGTCGGCATGGGCACCGTGTACGGCGGGCACGAGGAGCCACCACGCCGCCACGAGTACCGCGAGGAGGGCTCGGGTGGCTGTTCGCGTCACAAAAAGGAGGCTATGTCCGTGTATGCGGCTTCGCGACCGGGAGATCGGGCTGATATCCGGTCGATCGTTCCTCGGAATTTCCGATGATCGGTCCGGACGGAAACCGTTCTCCACAGGCCGACG	5110350	5110575	225	GGACGACGGGGTCGTCGGCATGGGCACCGTGTACGGCGGGCACGAGGAGCCACCACGCCGCCACGAGTACCGCGAGGAGGGCTCGGGTGGCTGTTCGCGTCACAAAAAGGAGGCTATGTCCGTGTATGCGGCTTCGCGACCGGGAGATCGGGCTGATATCCGGTCGATCGTTCCTCGGAATTTCCGATGATCGGTCCGGACGGAAACCGTTCTCCACAGGCCGACG	Narrow
vnz_23515	5116635	5116485	5116770	285	ACCGGATTCCACTCGTCCGGAGCGCTCCTTGCTCCGGCGGTTGGGCCGCACGAGTGGGGTTTTCCGGACGTGCCGCCGTGTCGCCGTGGCCGGATCCGCTCCGTCCTTTTCAGTGTATGAGCAATAGGTGTGATCATCTCCAAATGGAATGAATCTGGACGAAGGGGTACAAGTCATGTCCCAGATCGGCGCCCCCCGCGGGAGGACATGCTCCAGGAGCCCCCGCTCCCGCACGCTCCGCTCCGTCGCGACCCTCACCAGCGCCGTCCTCGCCGTCACCGTGCTC	5116515	5116770	255	GCTCCGGCGGTTGGGCCGCACGAGTGGGGTTTTCCGGACGTGCCGCCGTGTCGCCGTGGCCGGATCCGCTCCGTCCTTTTCAGTGTATGAGCAATAGGTGTGATCATCTCCAAATGGAATGAATCTGGACGAAGGGGTACAAGTCATGTCCCAGATCGGCGCCCCCCGCGGGAGGACATGCTCCAGGAGCCCCCGCTCCCGCACGCTCCGCTCCGTCGCGACCCTCACCAGCGCCGTCCTCGCCGTCACCGTGCTC	Broad
vnz_23525	5121435	5121375	5121750	375	GTCAGTACAAGAGCCCGGACCCCCACAGGCACTGTGGGGGTCCGGGCTTTTCGTCAAGTTCCGTCAACTCCATTTCGGAGGCCAGGTGTCCGGATATCGGCCATCGCTCTCCGGTACGTGTGTTAACGGTCCGTTTCGGGCGTGTCTGTCTGTGCTCAGTTTGTCCGGATTTCGGTATCCGGGGGGGTGGTGATGTTGTCAAAACGAGACCACTTAAGTGTGGTTTACAGCCCGGACGTACTTAATAGTTGGCTCCATTGAGCTCGGGTCAATGGGTCACGCACTGTGGGGAGTGCCGACTCACGAGCACACTCGGGGCACTTGAGTCCAAAGCCGTCAGGGGTGTCGGCGAAACTCGGAGTGCCCCTCTTGTAGT	5121360	5121750	390	CTCGGCTGACACTGCGTCAGTACAAGAGCCCGGACCCCCACAGGCACTGTGGGGGTCCGGGCTTTTCGTCAAGTTCCGTCAACTCCATTTCGGAGGCCAGGTGTCCGGATATCGGCCATCGCTCTCCGGTACGTGTGTTAACGGTCCGTTTCGGGCGTGTCTGTCTGTGCTCAGTTTGTCCGGATTTCGGTATCCGGGGGGGTGGTGATGTTGTCAAAACGAGACCACTTAAGTGTGGTTTACAGCCCGGACGTACTTAATAGTTGGCTCCATTGAGCTCGGGTCAATGGGTCACGCACTGTGGGGAGTGCCGACTCACGAGCACACTCGGGGCACTTGAGTCCAAAGCCGTCAGGGGTGTCGGCGAAACTCGGAGTGCCCCTCTTGTAGT	Broad
vnz_23555	5129010	5128890	5129250	360	GCGCGGCGTCCCCGCGGAGGCGGACGGTCTCTTCGGCCCCGGCACGGCGGCGGCGGTCGCATCCTTCCAGTCGGGTGCGGGTCTTCCCGCCGACGGTCTGGTCGACGCGCGGACCCTGGGTCGGCTGCTCGGCTGACGGGGCGCCACCGATGGGCGCCGACAACATGCATGCCGTCCGCTCTGGGGTGATATTGAGCTCTAAGTCATGCTTAGGGACATATGGGAGGCACTCCATGCGCGGAGCCACGCACGCCAAGTGGGCCGCTCTGGCCACCGCCGTCGCCCTCGCGGCGACCGCCTGTGGCGGCGGCGACGACAGCGGCGGTGGCGGAGGGGCCGACGGCATCGTGAGTTCCTCGTG	5128905	5129265	360	GGAGGCGGACGGTCTCTTCGGCCCCGGCACGGCGGCGGCGGTCGCATCCTTCCAGTCGGGTGCGGGTCTTCCCGCCGACGGTCTGGTCGACGCGCGGACCCTGGGTCGGCTGCTCGGCTGACGGGGCGCCACCGATGGGCGCCGACAACATGCATGCCGTCCGCTCTGGGGTGATATTGAGCTCTAAGTCATGCTTAGGGACATATGGGAGGCACTCCATGCGCGGAGCCACGCACGCCAAGTGGGCCGCTCTGGCCACCGCCGTCGCCCTCGCGGCGACCGCCTGTGGCGGCGGCGACGACAGCGGCGGTGGCGGAGGGGCCGACGGCATCGTGAGTTCCTCGTGGGGCGACCCGCAGAA	Broad
vnz_23650	5148195	5148120	5148285	165	CGGGGGAGGTTGCGGCGGTCGAAGGTAAAGAGTTGGCAATGCGTCGTATTGTCGGGTGGGGAGGAAAACGGACGAACACGTCATTGCGCGGACGCCTGCTGAACCGTCACTTCCCTTGCGGCGCAAGGGGATGGACGGGGTGGGGCGCGAGGGTGGAACGGCGGCG	5148150	5148270	120	AGTTGGCAATGCGTCGTATTGTCGGGTGGGGAGGAAAACGGACGAACACGTCATTGCGCGGACGCCTGCTGAACCGTCACTTCCCTTGCGGCGCAAGGGGATGGACGGGGTGGGGCGCGAG	Narrow
vnz_23870	5192640	5192580	5192835	255	GCCGAGTACCCGGAGGCGAAGTTCGTCCACCTCGTGCACGGCGTTCCGCGCACCCACCTGGAGGAGGCCCTGCGGATCGCGCGCTGGCAGGGCGCCGGGACGATCTTCTTCACCGACCGTCCGGGGGGTCCGGGACAAACCGCGCCATTCCACTCGCTGCCCGGCTACTGGGACGAAATCGTCTCGCGGATCGGACCGGGTGTCTCGGAATGAGAAGGAGCGTGGCAGTGTTACGGGGAGAACAACCGTACTGACA	5192580	5192835	255	GCCGAGTACCCGGAGGCGAAGTTCGTCCACCTCGTGCACGGCGTTCCGCGCACCCACCTGGAGGAGGCCCTGCGGATCGCGCGCTGGCAGGGCGCCGGGACGATCTTCTTCACCGACCGTCCGGGGGGTCCGGGACAAACCGCGCCATTCCACTCGCTGCCCGGCTACTGGGACGAAATCGTCTCGCGGATCGGACCGGGTGTCTCGGAATGAGAAGGAGCGTGGCAGTGTTACGGGGAGAACAACCGTACTGACA	Narrow
vnz_24090	5244405	5244390	5244420	30	CGGCCTCCCGCGTATATCAGCTTGTATCACC	-	-	-	-	Narrow
vnz_24115	5252595	5252415	5252820	405	GGGGGCTCTCCCTCGCTCGGCTCGGGGCCGCGGCGGGGGAAGGCGGGCAGGCGGGCGTCCGGTAACGCCGGACGCGACGCTTCCGCCGGCCCACTCCGCGAGGCCCGGACGTCAGTGGCACCCGGAACGGACGGACCGGGCGCGCTGCCGGCAGGTCCTCGGACTCACCTCGTACGACCAGGTCGTATCCGTACGAAGCACACCGTTGCGGGACAGTTCCGGATTCGCGCCGGATTCCCCTGCGGCGACAGCGAGGATGAGCATACATGTGGGGGGCGCCGCTCGCGGCACCCCCCACATGTTGTGTCGCGCCCCGGCTCAGAACTCCAGGGCGTAGGTACGGAGCCGATGGCCCGGTACCGGCTCCCAGTCCCGCTCCGGGGTGCGCACGAAGCCCAT…	5252400	5252835	435	GCGCGATGGTCACAGGGGGGCTCTCCCTCGCTCGGCTCGGGGCCGCGGCGGGGGAAGGCGGGCAGGCGGGCGTCCGGTAACGCCGGACGCGACGCTTCCGCCGGCCCACTCCGCGAGGCCCGGACGTCAGTGGCACCCGGAACGGACGGACCGGGCGCGCTGCCGGCAGGTCCTCGGACTCACCTCGTACGACCAGGTCGTATCCGTACGAAGCACACCGTTGCGGGACAGTTCCGGATTCGCGCCGGATTCCCCTGCGGCGACAGCGAGGATGAGCATACATGTGGGGGGCGCCGCTCGCGGCACCCCCCACATGTTGTGTCGCGCCCCGGCTCAGAACTCCAGGGCGTAGGTACGGAGCCGATGGCCCGGTACCGGCTCCCAGTCCCGCTCCGGGGT…	Broad
vnz_24195	5268735	5268645	5268840	195	ACGCTCCGGCGGGGGCGGGCTGGGCGGAGAGGACCAGGGTCAGCGCGGCCGCGGCGGGGACGAGCAGGGCGAGGACCGGGCGGACCTGAACGCGGACGAAAGCGGCGTAACGGGCGCTGCTGAGCATGGCGGAACTGCCTTCCTGGCGTGCGGGCGGGGAACGTCGGGGCCGGGACTCCCGGCGCCGCTCCCGGAC	5268630	5268840	210	CGGCGACAACGGCCGACGCTCCGGCGGGGGCGGGCTGGGCGGAGAGGACCAGGGTCAGCGCGGCCGCGGCGGGGACGAGCAGGGCGAGGACCGGGCGGACCTGAACGCGGACGAAAGCGGCGTAACGGGCGCTGCTGAGCATGGCGGAACTGCCTTCCTGGCGTGCGGGCGGGGAACGTCGGGGCCGGGACTCCCGGCGCCGCTCCCGGAC	Narrow
vnz_24300	5290920	5290875	5290980	105	AGTGACGGGGCGGGTTCCGCTGTTCGGATGGAAATCACGTGACATGCCCCGAAGATCGTCGAACAGTCCCACTCGAATGTGTAATGGCGCCGACACGGTGCGTGCT	5290920	5290935	15	GCCCCGAAGATCGTCG	Narrow
vnz_24465	5322195	5322150	5322360	210	CCGGTACATCAGGGCCGGATCATCTGCTGCATCCCTTCCACGGCACCGAAGAATTTCCTGTGGATCTCGCCATTCGGACGACACGAAGGGCGCCAATCGGGTGCTTGAAGCACCTATATGGACATGGGGTGACGTGTCGTCCTCCGTCCGTGTCCGGATGCGCTCGGTATGAGTCGCGTCACCGAACGGATATGGACTCGTCCGCGGTGCC	5322105	5322420	315	CGGATGTCAAAATCGGATAACGGGTGACCCCCGAATGCCAACAGGCCGGTACATCAGGGCCGGATCATCTGCTGCATCCCTTCCACGGCACCGAAGAATTTCCTGTGGATCTCGCCATTCGGACGACACGAAGGGCGCCAATCGGGTGCTTGAAGCACCTATATGGACATGGGGTGACGTGTCGTCCTCCGTCCGTGTCCGGATGCGCTCGGTATGAGTCGCGTCACCGAACGGATATGGACTCGTCCGCGGTGCCGTCCGTCCGGTAAGAAGGATCCTTACACCCCTCATCCGGGGCTCAGGGCGCGTTGTGCGG	Narrow
vnz_24490	5328270	5328180	5328540	360	CCGTTGACGATGCGGACCTGCACGCGGGCCACGGGGCCGGCCGGTGACAGTTTCGTCGGCTCGGTGACGGACCACTCTGTCATGGTGCTGACCTCCCGTATCGGCAACGCAACATATCGCGTCTCTCGCTGAACACGATATATCGCGGCCAAGTGAAGTCAACCCTGACTCACCCCTGACAGGGTGGGGGCAATCACCGTCGTACACGGACAAATTGGCCTAGCGTAGGCCCCATGAACGCGACATCCGGACCGCATCCTGCCGGGGCACTGCTGCTGTGCCGTGCCGAGCCCCCGGCGGTCCGGCCGCCCGCCCAACTCCTCCGCGAGCGGCTGCTCCTCGCCCCCGCGGGCGACGACTG	5328180	5328555	375	CCGTTGACGATGCGGACCTGCACGCGGGCCACGGGGCCGGCCGGTGACAGTTTCGTCGGCTCGGTGACGGACCACTCTGTCATGGTGCTGACCTCCCGTATCGGCAACGCAACATATCGCGTCTCTCGCTGAACACGATATATCGCGGCCAAGTGAAGTCAACCCTGACTCACCCCTGACAGGGTGGGGGCAATCACCGTCGTACACGGACAAATTGGCCTAGCGTAGGCCCCATGAACGCGACATCCGGACCGCATCCTGCCGGGGCACTGCTGCTGTGCCGTGCCGAGCCCCCGGCGGTCCGGCCGCCCGCCCAACTCCTCCGCGAGCGGCTGCTCCTCGCCCCCGCGGGCGACGACTGGAGCGTGCTCGTGCC	Broad
vnz_24690	5376870	5376510	5376930	420	GCTCCGTAGCGGACGGCGTCCGGCGGTACGGCTCCGCTGCGGGCGAGGCCGACCTCGGCGTAGCCGCAGACGGAGATGAGGACGGCGCAGACGAGGAGGGAGAGTTCCACGCCGCGGCGCTTCGGCAGGCGAACCCCCGGCGGGGGAGCGTCCGTGCGCGGTGCGGTCATGGCCGCAACGTAGCAAGCGGTATGCCCTATGTCCCTTTTGTGTGACGGTGTGCCGTGCAGCACCGTTCCGTCCCCGCGGTCAGTCCTCCGCCCCGGGGTCCATGAGGGCCACGTACTCGGGCAGCCGCAGCAGCGCCTCGGCGCCGCCGCCCTCCGCCTCGGCGAAGACGAGCTCCGCGCCGATCACCGCCGCCTGCCCCACCGCGATCGTCAGCCCCAGGCCGTGCCC…	5376510	5376930	420	GCTCCGTAGCGGACGGCGTCCGGCGGTACGGCTCCGCTGCGGGCGAGGCCGACCTCGGCGTAGCCGCAGACGGAGATGAGGACGGCGCAGACGAGGAGGGAGAGTTCCACGCCGCGGCGCTTCGGCAGGCGAACCCCCGGCGGGGGAGCGTCCGTGCGCGGTGCGGTCATGGCCGCAACGTAGCAAGCGGTATGCCCTATGTCCCTTTTGTGTGACGGTGTGCCGTGCAGCACCGTTCCGTCCCCGCGGTCAGTCCTCCGCCCCGGGGTCCATGAGGGCCACGTACTCGGGCAGCCGCAGCAGCGCCTCGGCGCCGCCGCCCTCCGCCTCGGCGAAGACGAGCTCCGCGCCGATCACCGCCGCCTGCCCCACCGCGATCGTCAGCCCCAGGCCGTGCCC…	Broad
vnz_24700	5378910	5378835	5378985	150	TTCCGTCCGCGCGGTCTCACTCTGCTCCGGCTCCTTCGGCTCCGTACGGGGGGCGGGCCCGGTGTCCGGGCCCACTCCAGTAGACCTTATTCGGAGAGAAGTCCTTTTTGTCTACTCATGAGATTGTCCGGCGGACACCGGGTGACAGGCG	5378850	5378955	105	CTCACTCTGCTCCGGCTCCTTCGGCTCCGTACGGGGGGCGGGCCCGGTGTCCGGGCCCACTCCAGTAGACCTTATTCGGAGAGAAGTCCTTTTTGTCTACTCATGA	Narrow
vnz_24715	5383605	5383545	5383890	345	GACGATCCCGCAGATGCGGCAGGATCGCGGGGCCGACGGTCGCGTAGTAGTGGAGCACCTCGCCCTTGGTGGTCCCGGTGACCGGGTGGATCACCTTCGCCAGGTTGCTCAGCGCCAGGCGCCGTCCCTCCACCTCTGTGATCGGCGTCATACGATGAGAATCCCACGATTGGCGACAAATCGTCCTTATCCCACCCGGAGGGAATGAATCGTGCGATCCATCTGGAACGGCGCCATATCCTTCGGGCTGGTGAGCATCCCGATCAAGCTGGTGAACGCCACCGAGAGCCACTCCGTCTCCTTCCGCCAGATCCACGCCGAGGACGGCGGCCGCATCCGCTACAAG	5383545	5383905	360	GACGATCCCGCAGATGCGGCAGGATCGCGGGGCCGACGGTCGCGTAGTAGTGGAGCACCTCGCCCTTGGTGGTCCCGGTGACCGGGTGGATCACCTTCGCCAGGTTGCTCAGCGCCAGGCGCCGTCCCTCCACCTCTGTGATCGGCGTCATACGATGAGAATCCCACGATTGGCGACAAATCGTCCTTATCCCACCCGGAGGGAATGAATCGTGCGATCCATCTGGAACGGCGCCATATCCTTCGGGCTGGTGAGCATCCCGATCAAGCTGGTGAACGCCACCGAGAGCCACTCCGTCTCCTTCCGCCAGATCCACGCCGAGGACGGCGGCCGCATCCGCTACAAGAAGGTGTGCGAGCTC	Broad
vnz_24720	5383785	5383545	5383890	345	GACGATCCCGCAGATGCGGCAGGATCGCGGGGCCGACGGTCGCGTAGTAGTGGAGCACCTCGCCCTTGGTGGTCCCGGTGACCGGGTGGATCACCTTCGCCAGGTTGCTCAGCGCCAGGCGCCGTCCCTCCACCTCTGTGATCGGCGTCATACGATGAGAATCCCACGATTGGCGACAAATCGTCCTTATCCCACCCGGAGGGAATGAATCGTGCGATCCATCTGGAACGGCGCCATATCCTTCGGGCTGGTGAGCATCCCGATCAAGCTGGTGAACGCCACCGAGAGCCACTCCGTCTCCTTCCGCCAGATCCACGCCGAGGACGGCGGCCGCATCCGCTACAAG	5383545	5383905	360	GACGATCCCGCAGATGCGGCAGGATCGCGGGGCCGACGGTCGCGTAGTAGTGGAGCACCTCGCCCTTGGTGGTCCCGGTGACCGGGTGGATCACCTTCGCCAGGTTGCTCAGCGCCAGGCGCCGTCCCTCCACCTCTGTGATCGGCGTCATACGATGAGAATCCCACGATTGGCGACAAATCGTCCTTATCCCACCCGGAGGGAATGAATCGTGCGATCCATCTGGAACGGCGCCATATCCTTCGGGCTGGTGAGCATCCCGATCAAGCTGGTGAACGCCACCGAGAGCCACTCCGTCTCCTTCCGCCAGATCCACGCCGAGGACGGCGGCCGCATCCGCTACAAGAAGGTGTGCGAGCTC	Broad
vnz_24805	5401995	5401950	5402160	210	GGAGGAGCGGATTCCGGTGCCCGCGGGGCTCCACGGCTCCACCGCCATCGGCAACCGGGCGCGGTTCACCGACAGGCGGAAGGCCGGAACGCCAAGTTGACGAAAGCCGCATCAGCGGCCATTAGCAGACAAGGCGCCGTCCTGTCGCGCACACACGCGCGCAGTAACTCTCATGTGTGACTGTTGGCACACCTTATGGGTAAAGACCTAT	5401920	5402220	300	GGCGGTCGCCGCGGAGCCGGCCGTGGTCGAGGAGGAGCGGATTCCGGTGCCCGCGGGGCTCCACGGCTCCACCGCCATCGGCAACCGGGCGCGGTTCACCGACAGGCGGAAGGCCGGAACGCCAAGTTGACGAAAGCCGCATCAGCGGCCATTAGCAGACAAGGCGCCGTCCTGTCGCGCACACACGCGCGCAGTAACTCTCATGTGTGACTGTTGGCACACCTTATGGGTAAAGACCTATTCAAATAGTTTGTGATACGGTTCACGAGACCCGGCGACAGTGCCGAAAGACCGTAGTGCG	Narrow
vnz_24890	5417490	5417430	5417655	225	CCAAAATTTCATGGGGCTCAAATTTGCCATGACACCGAAGTTTCAGGGAGCCTAGGATGAGCCCATGGCCGAGGGACTCAGGGAACGCAAGAAGCGCGAGACGAAACAGCGGATCTCGGACATCGCGACCGGACTCTTCCTGGAGCGCGGCTTCGTCCACGTGACCGTCGCCGACGTCGCCGAGGCGGCGGACGTCTCCGTCAACACCGTCTACAACTACTTCCCG	5417430	5417655	225	CCAAAATTTCATGGGGCTCAAATTTGCCATGACACCGAAGTTTCAGGGAGCCTAGGATGAGCCCATGGCCGAGGGACTCAGGGAACGCAAGAAGCGCGAGACGAAACAGCGGATCTCGGACATCGCGACCGGACTCTTCCTGGAGCGCGGCTTCGTCCACGTGACCGTCGCCGACGTCGCCGAGGCGGCGGACGTCTCCGTCAACACCGTCTACAACTACTTCCCG	Narrow
vnz_25020	5443815	5443800	5444040	240	GGGGACGCCGCTGGCCGAGTTCACCGACCCCGCCGGGCTCGCCCGCGCGGTCGGCGCCTCCTTCGTCGGCCTCGAACTGTACGAGGGGGTCGACCCCGCCGGGGCGGAGGCGGCCTTCGCGGCCCTGGAGCAGCTCGGCGCCCTGATGGCCGCCGTCGAGGAGCTGAACCCGGTCGCCCGAAAGGCCGTCACGTACACCCTCAGGAGGCAGAGCAGCCGCAGGAACTGAGACATACCCACT	5443800	5444355	555	GGGGACGCCGCTGGCCGAGTTCACCGACCCCGCCGGGCTCGCCCGCGCGGTCGGCGCCTCCTTCGTCGGCCTCGAACTGTACGAGGGGGTCGACCCCGCCGGGGCGGAGGCGGCCTTCGCGGCCCTGGAGCAGCTCGGCGCCCTGATGGCCGCCGTCGAGGAGCTGAACCCGGTCGCCCGAAAGGCCGTCACGTACACCCTCAGGAGGCAGAGCAGCCGCAGGAACTGAGACATACCCACTCGGACTACTCCAGTCGACACGCCGAGGGTTTGCCCCTTTTGTAGGGATATCGACCCGTTCGACGACAGCTGGAGGCACCGTGCGGCCGGGAGGCTACGACTACGACACCTACAGCCGACTCGCCGGTCCCCTCACGGAACCGGATCCGGCGGCCTACA…	Broad
vnz_25070	5456280	5456190	5456400	210	GTGACAAAAGGCGGCCGCGCTTTACCAAAACTTGGTAATCGCGGCCGCTGTTACTTGCAGTAAATCGAACCTGTGGTTCTGTCCGACTTCTTCCGGCAATCTGCTGATATCAGGCGCCACTCGAACGCACCCTGAGTGCCCGTACGGCCCCGCCCCGCCATGACGCGGTTATCCACCCGTTACTAGCCAGTAACGAACCCCCTTGTGCGAG	5456190	5456400	210	GTGACAAAAGGCGGCCGCGCTTTACCAAAACTTGGTAATCGCGGCCGCTGTTACTTGCAGTAAATCGAACCTGTGGTTCTGTCCGACTTCTTCCGGCAATCTGCTGATATCAGGCGCCACTCGAACGCACCCTGAGTGCCCGTACGGCCCCGCCCCGCCATGACGCGGTTATCCACCCGTTACTAGCCAGTAACGAACCCCCTTGTGCGAG	Narrow
vnz_25295	5523345	5523210	5523585	375	GTGCCGTGGTGTGGCACGTGGGGGCTTCCGTGTGATGCGCCGTGGACGGGGGGGTGTATCCACGGCCGCTGTGTCGACCTGGCCCGGGTCAATGGGGGTCGGTGTCTCCGACTATGGCAGACGGGTGGCCATACCGCCAAAAGTCCCTAGCGGGGCAAACTGCACCAAAAGCGGACACTTTAATAGTGAATCGTTGGTGACGTGTCGCACTCACCTTGCAAACAATGAATGACTATGCGGTTCGCGGCGTGTTTCCCGGGGTCGTCCGCATGCTGGACGCCGCCCGAAGGCCCGCAAACGTCCTGAATTGGCCTAATCGTAATAAATCGGGCAGCACTGCCTTTGAATGGTCGCGTGAAGCCGACCGACCGCCGCG	5523210	5523585	375	GTGCCGTGGTGTGGCACGTGGGGGCTTCCGTGTGATGCGCCGTGGACGGGGGGGTGTATCCACGGCCGCTGTGTCGACCTGGCCCGGGTCAATGGGGGTCGGTGTCTCCGACTATGGCAGACGGGTGGCCATACCGCCAAAAGTCCCTAGCGGGGCAAACTGCACCAAAAGCGGACACTTTAATAGTGAATCGTTGGTGACGTGTCGCACTCACCTTGCAAACAATGAATGACTATGCGGTTCGCGGCGTGTTTCCCGGGGTCGTCCGCATGCTGGACGCCGCCCGAAGGCCCGCAAACGTCCTGAATTGGCCTAATCGTAATAAATCGGGCAGCACTGCCTTTGAATGGTCGCGTGAAGCCGACCGACCGCCGCG	Broad
vnz_25450	5560545	5560500	5560590	90	CGAGTCGACCGCCACCGTCGGCGGCGCGCCCGACGCATCCGGCATTCCGGACAACTCCGGCAAGGCGATCGAGGGCCGCTCGCCCTGGAAG	-	-	-	-	Narrow
vnz_25640	5605920	5605725	5606085	360	GTGCCATGCGCACCCGAATTCTCGTACTTGGAAAGCGCGTCGGCTGAAGCAGGGCCACGACAGGCCCCGCTGAGAACGCACCCGACGCGCTCCCCTCGCTTGCCTCACGGCACGAGGGGTTTTTTGTTGCACCGGCTCACTTAAAAGTCGCCGCAAACCCTCGCAAAACACCTCGCAAAAACCCTCTGCTTCGAGAAGAGATGCTGATGACCGAGCAGGCCACCGGGCACCATCCGCAGCCGCGGCCCCGTAACGGCGCGCAGCCCGCCACCACCGTCGAGCACGTCACGGGTGCGCAGTCCCTCATCCGTTCTCTCGAGGAAGTGGGCGCCGACACCGTCTTCGGCATCCCCGGTGGCGC	5605695	5606115	420	GACAGTGGTGAGGGCGGAGAGGGAGGGTCAGTGCCATGCGCACCCGAATTCTCGTACTTGGAAAGCGCGTCGGCTGAAGCAGGGCCACGACAGGCCCCGCTGAGAACGCACCCGACGCGCTCCCCTCGCTTGCCTCACGGCACGAGGGGTTTTTTGTTGCACCGGCTCACTTAAAAGTCGCCGCAAACCCTCGCAAAACACCTCGCAAAAACCCTCTGCTTCGAGAAGAGATGCTGATGACCGAGCAGGCCACCGGGCACCATCCGCAGCCGCGGCCCCGTAACGGCGCGCAGCCCGCCACCACCGTCGAGCACGTCACGGGTGCGCAGTCCCTCATCCGTTCTCTCGAGGAAGTGGGCGCCGACACCGTCTTCGGCATCCCCGGTGGCGCGATCCTCC…	Broad
vnz_25680	5615655	5615580	5615760	180	CTGTAGATGGCGGACGATCGGAGCGATCCATAGGTTTCACGGTGGTTCTTCGTGCTGTTCCCGATTCCTTACGAAAGATCGGGTAAGGCACCCTTCGTCACCCTGTCCTTCTGGAGGTCCCCGTGCTGGGTCCCGTGATCCTCGCCGCGTCGCGCAGCGACAAGATGCGCCGTTTCGTGTC	5615550	5615775	225	TATGAGAGCGCGCCCACGGATGCGTGACAGCTGTAGATGGCGGACGATCGGAGCGATCCATAGGTTTCACGGTGGTTCTTCGTGCTGTTCCCGATTCCTTACGAAAGATCGGGTAAGGCACCCTTCGTCACCCTGTCCTTCTGGAGGTCCCCGTGCTGGGTCCCGTGATCCTCGCCGCGTCGCGCAGCGACAAGATGCGCCGTTTCGTGTCGGCCGCCCCCGGGAC	Narrow
vnz_25755	5631975	5631870	5632065	195	GCGTCGGCGAGAACGTCATCGCCGCCTCCTGGCAGGCCCTGGAGGACGCCTTCACCTACGGGGTGCTGCGAGCCGGAGTCGACCCCACGGAGTAGCCGGCCGGCGTCCGGAACGCCCCTCTATGTCTTGTTCGGCGCGCTTCGGGTAGCGTCGAACCATGAGGACCAGGGCGATGTCCATCGGGTCGGCCCTCGGC	5631870	5632080	210	GCGTCGGCGAGAACGTCATCGCCGCCTCCTGGCAGGCCCTGGAGGACGCCTTCACCTACGGGGTGCTGCGAGCCGGAGTCGACCCCACGGAGTAGCCGGCCGGCGTCCGGAACGCCCCTCTATGTCTTGTTCGGCGCGCTTCGGGTAGCGTCGAACCATGAGGACCAGGGCGATGTCCATCGGGTCGGCCCTCGGCGGGCTGATCCTGCTG	Narrow
vnz_25860	5659695	5659590	5659800	210	CAGGGCCGTACTACTCGGGAGTTCATGAATTGCAGCACGTGAAGGGGGTCGGTTCCAAACAGTGGGATGCGGCCGTCTTCAGCCGTCCGGGCCTCGTATAAAACGGGCATAAAGAGCGAGCCCCGCCAAATGGCGGGGCTCAGGTGAGCGCAGCGACACCGATCGGATGCGTCGGGTGTCCGAGGCGCCCCAATTCTCTGTCGAAACGTTA	5659575	5659800	225	TGCCGGTGTTTCGTTCAGGGCCGTACTACTCGGGAGTTCATGAATTGCAGCACGTGAAGGGGGTCGGTTCCAAACAGTGGGATGCGGCCGTCTTCAGCCGTCCGGGCCTCGTATAAAACGGGCATAAAGAGCGAGCCCCGCCAAATGGCGGGGCTCAGGTGAGCGCAGCGACACCGATCGGATGCGTCGGGTGTCCGAGGCGCCCCAATTCTCTGTCGAAACGTTA	Narrow
vnz_25885	5665650	5665530	5665875	345	GCACAGTGCCGGATCTCCAACAAGGGCCGCGTGTCGCGCCGGGAGGGTCATGACAACCCGTGCGCATCCTGTCACGGCATGTAGAAGATGATCACGGAGGATTCGGACTTTTCCTCTCCAATGGCTCCGCGTGCCCGTGTGTCCCAGTCGACATGATCAGGAGCGGAATACAGCCTTCAGTGGCGGAATGTCCCTTTCCGTGACCTCGGGGGACAGTCCGTAATGCCCGGTATGTATCGCGATTGGTGAGCAAACTCACACGATGATCGATGTCTTAGCCATGCATTCGAAGGGAATCGCATGTTTAGCCTGACGCTTTACACCCCTTCGCGCCCGAACGCGGCGC	5665545	5665905	360	TCCAACAAGGGCCGCGTGTCGCGCCGGGAGGGTCATGACAACCCGTGCGCATCCTGTCACGGCATGTAGAAGATGATCACGGAGGATTCGGACTTTTCCTCTCCAATGGCTCCGCGTGCCCGTGTGTCCCAGTCGACATGATCAGGAGCGGAATACAGCCTTCAGTGGCGGAATGTCCCTTTCCGTGACCTCGGGGGACAGTCCGTAATGCCCGGTATGTATCGCGATTGGTGAGCAAACTCACACGATGATCGATGTCTTAGCCATGCATTCGAAGGGAATCGCATGTTTAGCCTGACGCTTTACACCCCTTCGCGCCCGAACGCGGCGCCCGTTCCGGAACAAGGTCAGATCACCGCGA	Broad
vnz_26390	5762265	5762220	5762310	90	TCGTCCTCGCGGTACTGGTGGTCGTGGCCGGGCAAATCATTACGAACCGGCGCAAGAAAACAGCAACGGCCTGAGCGAAACGAAGCTCAGG	5762175	5762340	165	AGCGCGGAACCCCCGTTCAGATCAACGTCATCGGCACCGCGATGTTCGTCCTCGCGGTACTGGTGGTCGTGGCCGGGCAAATCATTACGAACCGGCGCAAGAAAACAGCAACGGCCTGAGCGAAACGAAGCTCAGGCACCGAAGGAGTTGGAAACCATGGCCCCAG	Narrow
vnz_26585	5816145	5816010	5816280	270	CCCTAATCGGCGCGGGCAACCCCCGGGCAGGCCCGACGGCCCCTCCGCGCCCCTCCCCGCGACCGGTTCCGGTCCCCAAGTGACCTGCCCGCGCCGCAGAGTGAAAACCCCGCCCGTTCAAAACGTTGCAAAAACGGACGTACTTGAACGACTTCATGCCGCTCAGTCCATCCGGCGCGCGCCGCCCAACAATCCGGTCTCGGCGTCGGTCCCCTGCGTCATCACGAACTGGCGGTCGCTCGGCGTGCACCAGAGGGTCACCCCGTCCGCG	5816010	5816265	255	CCCTAATCGGCGCGGGCAACCCCCGGGCAGGCCCGACGGCCCCTCCGCGCCCCTCCCCGCGACCGGTTCCGGTCCCCAAGTGACCTGCCCGCGCCGCAGAGTGAAAACCCCGCCCGTTCAAAACGTTGCAAAAACGGACGTACTTGAACGACTTCATGCCGCTCAGTCCATCCGGCGCGCGCCGCCCAACAATCCGGTCTCGGCGTCGGTCCCCTGCGTCATCACGAACTGGCGGTCGCTCGGCGTGCACCAGAGG	Narrow
vnz_26675	5835615	5835555	5835855	300	CAACGCGCGCTCGCTGATGCACTTCCTCGGTCTGCGCACCCAGCACGAGCTGGCCGCGGTCCCGTCCTTCCCGCAGCGGGAGATCGAGATGGTCGGCGAGAAGATGGAAGAGCACTGGGCCCGGCTGATGCCGCTGACCCACGCCGCCTTCAACAAGAACGGTCGTGTGGCCCCGTAGGGCACAGATGTCCGAACGCCTCGCGCGAAGTGTCCGTATTGCGGCGTTTCACGAAGTTCATCTAGGCTGATCAAACGGACCCGGCGCTGCCTGAACCCCCGAGCAGGCAGCGCCGGGCTCCCT	5835570	5835870	300	GATGCACTTCCTCGGTCTGCGCACCCAGCACGAGCTGGCCGCGGTCCCGTCCTTCCCGCAGCGGGAGATCGAGATGGTCGGCGAGAAGATGGAAGAGCACTGGGCCCGGCTGATGCCGCTGACCCACGCCGCCTTCAACAAGAACGGTCGTGTGGCCCCGTAGGGCACAGATGTCCGAACGCCTCGCGCGAAGTGTCCGTATTGCGGCGTTTCACGAAGTTCATCTAGGCTGATCAAACGGACCCGGCGCTGCCTGAACCCCCGAGCAGGCAGCGCCGGGCTCCCTTTCTCCTGTCCCCCT	Broad
vnz_26900	5896170	5896050	5896290	240	ACGGTGGATTCTGGCCAGGATCGGAGGTGGGGAGGGGTGCTGGGCCCCTCCCCACCTCCCCGCCTCAGCCCGGTCGGTACGCGGAGCGGAGGACGGGTCAGCAGGGTCAGGAGGGTCAGTAGGCGAAACCGGACTTTCCGGTCATCGTCGTCGTGACACGGGTGATGCCGCTGCCAGGCGGCAGCGCCACGGTGGTGGCCGCGGGCGCCGTGGTGGAGCCGTCGCCGAGCTGGGCGGCGGC	5896050	5896290	240	ACGGTGGATTCTGGCCAGGATCGGAGGTGGGGAGGGGTGCTGGGCCCCTCCCCACCTCCCCGCCTCAGCCCGGTCGGTACGCGGAGCGGAGGACGGGTCAGCAGGGTCAGGAGGGTCAGTAGGCGAAACCGGACTTTCCGGTCATCGTCGTCGTGACACGGGTGATGCCGCTGCCAGGCGGCAGCGCCACGGTGGTGGCCGCGGGCGCCGTGGTGGAGCCGTCGCCGAGCTGGGCGGCGGC	Narrow
vnz_27045	5928975	5928840	5929155	315	GCGGCCTCGCCGTCGCCCTCGGCCGGAACGGCGTCCGGAGCGACGGCCCCGGTCTCCTCCGCAGAGGCCGTGGCCGCGACCGCATCCTTCTTCTTCCGGCGAAACACTGCAAAAACGCCCATATTCACTCCATAGCGTACTCGGATGGGAGGGATTCCGTAGCGATCGACGGCCGGAACCTCGCAACAGGCAACGAAGCCGGATGAGCCCCGTCACGTAGCTCATTCGGGGACGGGCCCGGAGGTTTGCGAGACTGGGACAGTGAGAAGCGCAGCTCCCGCCCCGCGGGTCATCGCCGTCGTCGGCCCCACGGCAG	5928840	5929140	300	GCGGCCTCGCCGTCGCCCTCGGCCGGAACGGCGTCCGGAGCGACGGCCCCGGTCTCCTCCGCAGAGGCCGTGGCCGCGACCGCATCCTTCTTCTTCCGGCGAAACACTGCAAAAACGCCCATATTCACTCCATAGCGTACTCGGATGGGAGGGATTCCGTAGCGATCGACGGCCGGAACCTCGCAACAGGCAACGAAGCCGGATGAGCCCCGTCACGTAGCTCATTCGGGGACGGGCCCGGAGGTTTGCGAGACTGGGACAGTGAGAAGCGCAGCTCCCGCCCCGCGGGTCATCGCCGTCG	Broad
vnz_27125	5951625	5951580	5951865	285	CGGTCCGGGCCGACAGTGCCCGGCGGCCGGCCGCCGAGCGGCCTGGCAGACGTGCCACGAACGACTCCGTGCCGTTCGTGGCAGCAGTACAGAACGACGTACAGAAGACGGTGCCCTGGGACTATCTGGGCGCCAAAGTGTGTTTTGCCCGTATATGGGAGGCGGCATGACAGAGACGGCGAGCGGTCCGGCACGTGGTTCTCGTTCCAAGGGAGCGAAGGCCGCGGGCAAGGGCATGCGTATCGAGCGCATCCACACCACCCCTGGCGTGCATCCGTACGACGAG	5951580	5951865	285	CGGTCCGGGCCGACAGTGCCCGGCGGCCGGCCGCCGAGCGGCCTGGCAGACGTGCCACGAACGACTCCGTGCCGTTCGTGGCAGCAGTACAGAACGACGTACAGAAGACGGTGCCCTGGGACTATCTGGGCGCCAAAGTGTGTTTTGCCCGTATATGGGAGGCGGCATGACAGAGACGGCGAGCGGTCCGGCACGTGGTTCTCGTTCCAAGGGAGCGAAGGCCGCGGGCAAGGGCATGCGTATCGAGCGCATCCACACCACCCCTGGCGTGCATCCGTACGACGAG	Broad
vnz_27175	5963685	5963595	5963745	150	GACGGGGCCGAGCGAAGCGGTTTCCCAATTCTTGCGGCCCCGTGCGCGAGCGGCAACGAGCAATTGAGGCCGCTGACGGGAATGCGTCGGTATGCCTCTCATATCCCTGCCCAGTTGCCCATTGTTCACTCCCCGTTTCCCCTCCCGTTTC	5963625	5963745	120	CTTGCGGCCCCGTGCGCGAGCGGCAACGAGCAATTGAGGCCGCTGACGGGAATGCGTCGGTATGCCTCTCATATCCCTGCCCAGTTGCCCATTGTTCACTCCCCGTTTCCCCTCCCGTTTC	Narrow
vnz_27200	5970555	5970495	5970900	405	GTGTGTCCCTCGACCCCCGCAACTTCCACCGGAAGGTGACCGGCACGCCCGGCTTCCTGGTCCCGGCCGGTGGCACCACGACCCGTCAGGGCGGTCGCCCCGCCCAGCTCTTCAGGGCAGGTGGGGCCACCCTCCTCAACCCGCCGATGCTCCGTCCCGAGGTCTGACGGACGGGCACGTCCACGCCCCAGGACGCCAACCATGCACTGAAAGTCCGAAATGTAGCGTTATCTTGCTGCGGTAGCGCCGCCCTGCCGCGGAGCGGTGTCACCTACCGCGAGAGAAGCGATGCTCCAGGCAATCGGACTGACCAGCAATCCCCGCCGCGATCGCCCGCTCGCCGTGGACGATCTGACCTTCGAGGCCCGGCCCGGCGCCGTGACCGCACTTCTCGGCTCC…	5970480	5970900	420	ACGAGGCGGTCTGGGGTGTGTCCCTCGACCCCCGCAACTTCCACCGGAAGGTGACCGGCACGCCCGGCTTCCTGGTCCCGGCCGGTGGCACCACGACCCGTCAGGGCGGTCGCCCCGCCCAGCTCTTCAGGGCAGGTGGGGCCACCCTCCTCAACCCGCCGATGCTCCGTCCCGAGGTCTGACGGACGGGCACGTCCACGCCCCAGGACGCCAACCATGCACTGAAAGTCCGAAATGTAGCGTTATCTTGCTGCGGTAGCGCCGCCCTGCCGCGGAGCGGTGTCACCTACCGCGAGAGAAGCGATGCTCCAGGCAATCGGACTGACCAGCAATCCCCGCCGCGATCGCCCGCTCGCCGTGGACGATCTGACCTTCGAGGCCCGGCCCGGCGCCGTGACC…	Broad
vnz_27205	5972385	5972355	5972565	210	AAGGTGCTGACGGGGCCGTCGGTGCGCTCGGCCGCCGGACTTCCGGCACGGTTGCGCGAGTTCGCCGGTCCGCAGTGGTCACCGGCGGCGGACCGGTGGGTGGCGGGGGCGTTGAAGGTGCTCGGCCAGCCCGCGGGGGTGGCTCTTCTTCTGACGTTGACCGGCCTGCTGTGTGCATATGTGTTCACCGGCCTTCGTCGTAAGGCCCGTT	5972355	5972550	195	AAGGTGCTGACGGGGCCGTCGGTGCGCTCGGCCGCCGGACTTCCGGCACGGTTGCGCGAGTTCGCCGGTCCGCAGTGGTCACCGGCGGCGGACCGGTGGGTGGCGGGGGCGTTGAAGGTGCTCGGCCAGCCCGCGGGGGTGGCTCTTCTTCTGACGTTGACCGGCCTGCTGTGTGCATATGTGTTCACCGGCCTTC	Broad*
vnz_27220	5977125	5977020	5977230	210	ACCAGGCCGAAAACGTTCCCGCTCGTGGCTTTTCCTTGAAACTTCTTCCAAGGTGGCTGTCTGCTGCCGGTTGGCGGCGAATGAGCCGTATTGCGTCGCTCTACGGATTTCGCGTTGCTTGTGTCGGTTAGCCCTCCCCGGCGGTTGCCGGTTGTTCATGAGGACGTGCCCGGAGCCTAAATGGTTCATGCCTGGAAGGGAACGTGATGTT	5976990	5977260	270	GACGAGCTGTCGTACCAGGGTCAACATCCAACCAGGCCGAAAACGTTCCCGCTCGTGGCTTTTCCTTGAAACTTCTTCCAAGGTGGCTGTCTGCTGCCGGTTGGCGGCGAATGAGCCGTATTGCGTCGCTCTACGGATTTCGCGTTGCTTGTGTCGGTTAGCCCTCCCCGGCGGTTGCCGGTTGTTCATGAGGACGTGCCCGGAGCCTAAATGGTTCATGCCTGGAAGGGAACGTGATGTTCGCGTCACCCCATCGAGGGATCGAACATCC	Narrow
vnz_27285	5995140	5995065	5995215	150	CGGACTCCGGCACGGCCAAGGGAGGACCCCGGCGGCATGGTTCGCCGGGGTCCTCCCTTATGTCCGTATTAGCGGCAAGGGTGATCGTATGCCCTGTGGCATGTCTTACAAAAGACGCGTCTGGTTGGTGATCGGAACGCGATCCGCATAG	5995110	5995155	45	CGGGGTCCTCCCTTATGTCCGTATTAGCGGCAAGGGTGATCGTATG	Narrow
vnz_27400	6022920	6022800	6023040	240	CGAGCCGACCCGGTTCCGTTCGCTTTGCGCGGAATTCCGGGGCCCTGATCCTGAGACGCTCATGTGTGATCGATCACAGGACGGGGTGTCCGGACCTCCACTCTCCGTGACGGATAAATCCCTCGGAAAACCAGGAAAAGTCCGGGTTTTCGGGGCGCGGAATGACGGGAAGTACACGGGGTGGCGCTTGCGAACGGCGCCCCCCGGACCGTGTACGGTCCGGTTCGCCACCCGAAGCCGA	6022785	6023040	255	ATCTGACACACTGCACGAGCCGACCCGGTTCCGTTCGCTTTGCGCGGAATTCCGGGGCCCTGATCCTGAGACGCTCATGTGTGATCGATCACAGGACGGGGTGTCCGGACCTCCACTCTCCGTGACGGATAAATCCCTCGGAAAACCAGGAAAAGTCCGGGTTTTCGGGGCGCGGAATGACGGGAAGTACACGGGGTGGCGCTTGCGAACGGCGCCCCCCGGACCGTGTACGGTCCGGTTCGCCACCCGAAGCCGA	Narrow
vnz_27475	6038100	6038025	6038160	135	TGCGTGGCGATCCTTGAGCCCGCCGAAAAGGGCCGCTGACCTGGCGTTTCTCCGAGTGTGCGTTAGGGGCGTTACGTGCGTTAAGTGCGATATCTTGACGCATATTCGACGCACGTGACGCACGTTTGACGCACGG	6038085	6038100	15	CGTTAGGGGCGTTACG	Narrow
vnz_27625	6077340	6077265	6077685	420	CACTCTCTGGTGTGCGTCAAGGCCGCCCGTAGCGCCCACAGTGCACGTAACACACATTGATCTTGAGTCCTATTTATGCCTTGCGAGTCGCTGACCTGCGGATTCTCTCAACCTGTTTTGTGCTCCATGTGTTTCATGATGACCCACCACGTGGAGTGCGTCGCGATCCTTGAACCTGCCAAAAAGGGCCGTTGACCTGCGGGTTTGCTGGGTGTGCATTATGTGCGTTACGTGCGTTACGTGCGATATCTGACGCATATCTGACGCACGTGACGCACGTTTGACGCACGCCTGACGCACGCCCGGCTTGTTTGCTGACGTGACGTCAGCATCAGAAAGCCGCCCTCCCGACCGGAATGACATCCGGGCTGGAAGGGCGGCTTTCTGCTGTGCGGATAC…	6077235	6077700	465	CGCGACGCCGTGTCTTCGGATCCCCGTCAACACTCTCTGGTGTGCGTCAAGGCCGCCCGTAGCGCCCACAGTGCACGTAACACACATTGATCTTGAGTCCTATTTATGCCTTGCGAGTCGCTGACCTGCGGATTCTCTCAACCTGTTTTGTGCTCCATGTGTTTCATGATGACCCACCACGTGGAGTGCGTCGCGATCCTTGAACCTGCCAAAAAGGGCCGTTGACCTGCGGGTTTGCTGGGTGTGCATTATGTGCGTTACGTGCGTTACGTGCGATATCTGACGCATATCTGACGCACGTGACGCACGTTTGACGCACGCCTGACGCACGCCCGGCTTGTTTGCTGACGTGACGTCAGCATCAGAAAGCCGCCCTCCCGACCGGAATGACATCCGGGC…	Broad
vnz_28505	6263730	6263640	6263805	165	GATAGCGGCTCTGCAAACAGTTTTGCGGAACGAATCCCTCCTGGTCGCGTCCGCGCTTTGTGTAGTCATCGGCCATCTAAATGCCCTAAATGTCACACCAGTTGATGCTCCCGTAGTGGCACAGGGTGATCGAGTGACGTGCGGCACATTCGAAATTCGCGATCGG	6263625	6263820	195	ACAAGGAGGTGGATCGATAGCGGCTCTGCAAACAGTTTTGCGGAACGAATCCCTCCTGGTCGCGTCCGCGCTTTGTGTAGTCATCGGCCATCTAAATGCCCTAAATGTCACACCAGTTGATGCTCCCGTAGTGGCACAGGGTGATCGAGTGACGTGCGGCACATTCGAAATTCGCGATCGGTGTGCCTCGTTTGCT	Narrow
vnz_28820	6349050	6348930	6349170	240	GACGGAGCCGGCTCGGGGAAGAAGCCGGGGGCGAACCCGTGCTGTGAAGGGGTCACTGACTCCTTCGGCAGCTGGGCCGCCCGCCTTTAGGGAAAGATCACGATTTGGTGAGTAACAATTAGGGCAATTCGGACGCGTGATCGATCATCCTACGAGCGGCCCCCGCTCCGTCACCCCCACGAGGGACACCGGAACAGGCCGAAAACAGCCCCTCAGGCCTGCTGCGGACCCCGCCGCTGGG	6348960	6349155	195	GCGAACCCGTGCTGTGAAGGGGTCACTGACTCCTTCGGCAGCTGGGCCGCCCGCCTTTAGGGAAAGATCACGATTTGGTGAGTAACAATTAGGGCAATTCGGACGCGTGATCGATCATCCTACGAGCGGCCCCCGCTCCGTCACCCCCACGAGGGACACCGGAACAGGCCGAAAACAGCCCCTCAGGCCTGCTGCG	Narrow
vnz_28950	6381420	6381345	6381495	150	CGCAAGGAATCCGAAGCGCGGCTGGCCGGAAAGCGATTAAGTGGATAATCAATAAGATGTCCGCTTTCGGACCGTAATCTCAAGGGCCGGAGTATGCCGAAAGGCGCACTCCGGCCCAGTTCGTACTTACTCGCAAGTAACTGAAAGAGTC	6381330	6381510	180	TCACTTCCGACCCTGCGCAAGGAATCCGAAGCGCGGCTGGCCGGAAAGCGATTAAGTGGATAATCAATAAGATGTCCGCTTTCGGACCGTAATCTCAAGGGCCGGAGTATGCCGAAAGGCGCACTCCGGCCCAGTTCGTACTTACTCGCAAGTAACTGAAAGAGTCCGAATCCCGTGTCCT	Narrow
vnz_29175	6427995	6427965	6428025	60	CCGTCCTACCGGGTGACCGCTGACCAAGAGGGGGAAAGAGGGGGAAGTGTGTACGAAATAG	-	-	-	-	Narrow
vnz_29190	6431745	6431640	6431820	180	CCCGTCTCCTGACTCCCCGACGGGCGCGGCCGGGGGCAGTCGGGGGCGTTGTCAGTGGCCCGTGCGAGGGTGGTCAGCACCACGGGGGAGATCACGTAAGGAGGACCCGATGGCTTGGCATGGGGAACCGCTGGTCGGCTTCGACCTGGAGACGACCGGCACCGACCCACTGGAGGCCCGT	6431670	6431880	210	CGGGGGCAGTCGGGGGCGTTGTCAGTGGCCCGTGCGAGGGTGGTCAGCACCACGGGGGAGATCACGTAAGGAGGACCCGATGGCTTGGCATGGGGAACCGCTGGTCGGCTTCGACCTGGAGACGACCGGCACCGACCCACTGGAGGCCCGTATCGTCACGGCCTCGATCGTCGGCTTCCACGACGGGCGCGTGGTCCGGCAGCGCGACTGG	Broad*
vnz_29220	6437520	6437415	6437640	225	CCCCGGCGTTCCAGGAGTACTACAGCGGCGCCATCGACGGCGCCGAGCTGAGCAGACGTCTGGTCGCGGACGGCAACCGGGTGCTCGCCCGCTATCAGCGGAAATGACACCTTCACGGGCGGTTCGTCATTACGAAAGTTTGTTGAATAAGTCACAGATGAGTGACGGGCCCTTTCCGGACTCCCTCTGATCGGAGAGTGTTCGAACCAGCCACCGCGCCACCCCC	6437400	6437640	240	AGGACAAGGTGGCGACCCCGGCGTTCCAGGAGTACTACAGCGGCGCCATCGACGGCGCCGAGCTGAGCAGACGTCTGGTCGCGGACGGCAACCGGGTGCTCGCCCGCTATCAGCGGAAATGACACCTTCACGGGCGGTTCGTCATTACGAAAGTTTGTTGAATAAGTCACAGATGAGTGACGGGCCCTTTCCGGACTCCCTCTGATCGGAGAGTGTTCGAACCAGCCACCGCGCCACCCCC	Narrow
vnz_29315	6456420	6456210	6456525	315	CACCACAGCCGTCCGTCAGCCGGCGTCGGCGTCGGGATGCGCCTGCGTGCGCAGGGTCCAGCTCTGACCCGAACAGTCGTAGGGCAGCGGCGGGAACCGGTGGCCACGGACATCGGTGCTCTTGCTCCACAGATGTTCCTTGCCGCAGTCGCAGGCGTAGATGCCGCTCAGGGGGACGATTTCACCGGGTTTCCAATGCTCTGTCTCGTTCATGCAGTGATGGCTACCCGGAACCCGTCGGCCCACCCCTGGGGCGGCGGCGCGGGCGTCACTCGTCCGGGTCCCGGTCCGGGGTGCGCCACGAGCCGGCGCGTGA	6456195	6456540	345	GCTGGTCCTCAGGCGCACCACAGCCGTCCGTCAGCCGGCGTCGGCGTCGGGATGCGCCTGCGTGCGCAGGGTCCAGCTCTGACCCGAACAGTCGTAGGGCAGCGGCGGGAACCGGTGGCCACGGACATCGGTGCTCTTGCTCCACAGATGTTCCTTGCCGCAGTCGCAGGCGTAGATGCCGCTCAGGGGGACGATTTCACCGGGTTTCCAATGCTCTGTCTCGTTCATGCAGTGATGGCTACCCGGAACCCGTCGGCCCACCCCTGGGGCGGCGGCGCGGGCGTCACTCGTCCGGGTCCCGGTCCGGGGTGCGCCACGAGCCGGCGCGTGAACGGGGAGCGGCGCC	Broad
vnz_29315	6456480	6456210	6456525	315	CACCACAGCCGTCCGTCAGCCGGCGTCGGCGTCGGGATGCGCCTGCGTGCGCAGGGTCCAGCTCTGACCCGAACAGTCGTAGGGCAGCGGCGGGAACCGGTGGCCACGGACATCGGTGCTCTTGCTCCACAGATGTTCCTTGCCGCAGTCGCAGGCGTAGATGCCGCTCAGGGGGACGATTTCACCGGGTTTCCAATGCTCTGTCTCGTTCATGCAGTGATGGCTACCCGGAACCCGTCGGCCCACCCCTGGGGCGGCGGCGCGGGCGTCACTCGTCCGGGTCCCGGTCCGGGGTGCGCCACGAGCCGGCGCGTGA	6456195	6456540	345	GCTGGTCCTCAGGCGCACCACAGCCGTCCGTCAGCCGGCGTCGGCGTCGGGATGCGCCTGCGTGCGCAGGGTCCAGCTCTGACCCGAACAGTCGTAGGGCAGCGGCGGGAACCGGTGGCCACGGACATCGGTGCTCTTGCTCCACAGATGTTCCTTGCCGCAGTCGCAGGCGTAGATGCCGCTCAGGGGGACGATTTCACCGGGTTTCCAATGCTCTGTCTCGTTCATGCAGTGATGGCTACCCGGAACCCGTCGGCCCACCCCTGGGGCGGCGGCGCGGGCGTCACTCGTCCGGGTCCCGGTCCGGGGTGCGCCACGAGCCGGCGCGTGAACGGGGAGCGGCGCC	Broad
vnz_29325	6456750	6456720	6456765	45	CGGCCACATGCGGCTCGAAGCGCGCGAAAGTCCGACATCGCCTAGT	6456720	6456765	45	CGGCCACATGCGGCTCGAAGCGCGCGAAAGTCCGACATCGCCTAGT	Narrow
vnz_29830	6570015	6569610	6570060	450	CCGAAGTACGGGTCCGTGACCGGCTCCGCGCCGAACCGGAGGACGAGCCGCTCGCCCGGGTGCCTGCGTGCCAGGCCGCAGCCGCGGCACACGAGACTCCGCTCGGCGAACATCGAGGCGGCCTCGGCGCCCGGTGCCCCGGCAGCAGGCACGACGCGGGCGGCCTCGGTGCAGCGAGGGCAACGGACGAGGACGGTGCCCACGAAGGCTCGTACGGAGAGCTGAGGGTCCCGAAAACGAGACGAAGGGGACAGCGCGGTCATGCGCCCAGTGTTCCCTACCGCGCGGCCAGTCGCTCCAGCAGGGCGGCGCTGCGTGCCAGCACCTCGCGCTCCTCGCCGGTGAGCTCCAGCTCGATGGCCTGGGCGAGCCAGCCCGCTCTGCGGCCGCGTTCCGCCT…	6569610	6570060	450	CCGAAGTACGGGTCCGTGACCGGCTCCGCGCCGAACCGGAGGACGAGCCGCTCGCCCGGGTGCCTGCGTGCCAGGCCGCAGCCGCGGCACACGAGACTCCGCTCGGCGAACATCGAGGCGGCCTCGGCGCCCGGTGCCCCGGCAGCAGGCACGACGCGGGCGGCCTCGGTGCAGCGAGGGCAACGGACGAGGACGGTGCCCACGAAGGCTCGTACGGAGAGCTGAGGGTCCCGAAAACGAGACGAAGGGGACAGCGCGGTCATGCGCCCAGTGTTCCCTACCGCGCGGCCAGTCGCTCCAGCAGGGCGGCGCTGCGTGCCAGCACCTCGCGCTCCTCGCCGGTGAGCTCCAGCTCGATGGCCTGGGCGAGCCAGCCCGCTCTGCGGCCGCGTTCCGCCT…	Broad
vnz_30365	6702210	6702105	6702390	285	CGTCGAGGCCGGTCTCGACTGGGCCATGACGGGGTCGCCCGAGCTCTCCCAGGTGTACGCCGAGGCCGCCGAGTACTGATGACGTCGCCGCGCTCGCGGCGGGCCCGCACGACCGCTCACGCCACCCTTTTGCAGTAAATACGGCTTATTGCGGTTTCATGCGTGTCGGGCGTGAAGTCCCTTTTCTGGTGGATAGTTTGCGCTGACTCGACACCGCTGAGAAATGGGGCAGGGCAGCGTATGGCCGTCGTCGATCCGCTGATCGAACTGCGTGGCGTCAACAAGC	6702105	6702405	300	CGTCGAGGCCGGTCTCGACTGGGCCATGACGGGGTCGCCCGAGCTCTCCCAGGTGTACGCCGAGGCCGCCGAGTACTGATGACGTCGCCGCGCTCGCGGCGGGCCCGCACGACCGCTCACGCCACCCTTTTGCAGTAAATACGGCTTATTGCGGTTTCATGCGTGTCGGGCGTGAAGTCCCTTTTCTGGTGGATAGTTTGCGCTGACTCGACACCGCTGAGAAATGGGGCAGGGCAGCGTATGGCCGTCGTCGATCCGCTGATCGAACTGCGTGGCGTCAACAAGCACTACGGCACGTTGC	Narrow
vnz_30590	6749565	6749385	6749760	375	GCCCATGGGGATCTTCACCTCGTTCTGAATAGGTGGCGAGGGCCGGCTGAGGTGCCGTGCGGGGTCGGCCCGGGGGGCAGGACGCAGCAATCCTTCGGCCGGAATCGACCGGCTGGCAAGTCTTGTCTCAAAGGCGGCGTTGAAATCCAGCTGTAACGTTTCGCCGGAGTGAACCTGCCGAAGAATGCGGACAATGCGGCATTTACCAGGAGATCAAATCGGGAGTAAACGGTCATCTCTGAGAACCGGGGCCCCTGTCCAACAGGTGGATGCTACTCAGCGGTCACCTGTCCGGCGGCGCAAGAAATGCCGTCTGGCGGGCTGGAGGTGTGAGTTCCGTCGATTTGACCGGTGGCGGAGCCGGATATTCTGCGCC	6749370	6749790	420	ATCCAAAAGGGACATGCCCATGGGGATCTTCACCTCGTTCTGAATAGGTGGCGAGGGCCGGCTGAGGTGCCGTGCGGGGTCGGCCCGGGGGGCAGGACGCAGCAATCCTTCGGCCGGAATCGACCGGCTGGCAAGTCTTGTCTCAAAGGCGGCGTTGAAATCCAGCTGTAACGTTTCGCCGGAGTGAACCTGCCGAAGAATGCGGACAATGCGGCATTTACCAGGAGATCAAATCGGGAGTAAACGGTCATCTCTGAGAACCGGGGCCCCTGTCCAACAGGTGGATGCTACTCAGCGGTCACCTGTCCGGCGGCGCAAGAAATGCCGTCTGGCGGGCTGGAGGTGTGAGTTCCGTCGATTTGACCGGTGGCGGAGCCGGATATTCTGCGCCGGGGAATC…	Broad
vnz_31040	6863565	6863385	6863745	360	ACCCACCGCAGGGCCGAAGACGAGGCACTGTCGAAGGACTCCTCACCGAGAGCCGCCCAGGCCACCACGGCGACGACCGCCGCCATCCCGATCCCGATGACCTTGCCGTCGGGCGCGTCCCGTTCCCGCCGCTCCTGCTGTTCCTGGGGGGTCCGACCGACCGGTTCCGTGCTCATGTGACCCCACTATGGTGCGAAATATCCGCCGATCCGGGGGTGGCACGCCGTCCGGCGGTACGGATAGGGTCGGCCTCGGCGCGACTGCACGTTCGAAAGCAAGGGATGCAAGGTGACGGACGGGGCAGCAACTCAGGTCGCACACGTGCTCGTGGCGGCCGACAAGTTCAAGGGCTCGCTCACGG	6863355	6863775	420	ACCACGAACAGCCAGGCGAAGTTGGCGAGCACCCACCGCAGGGCCGAAGACGAGGCACTGTCGAAGGACTCCTCACCGAGAGCCGCCCAGGCCACCACGGCGACGACCGCCGCCATCCCGATCCCGATGACCTTGCCGTCGGGCGCGTCCCGTTCCCGCCGCTCCTGCTGTTCCTGGGGGGTCCGACCGACCGGTTCCGTGCTCATGTGACCCCACTATGGTGCGAAATATCCGCCGATCCGGGGGTGGCACGCCGTCCGGCGGTACGGATAGGGTCGGCCTCGGCGCGACTGCACGTTCGAAAGCAAGGGATGCAAGGTGACGGACGGGGCAGCAACTCAGGTCGCACACGTGCTCGTGGCGGCCGACAAGTTCAAGGGCTCGCTCACGGCCGTACAG…	Broad
vnz_31090	6875340	6875250	6875700	450	GTAGCGGATGATGCCGCACTGGCAACGGGGGACGGCGGCTTTCCCTCGATGCTATCGGTTGCGGGGCGCAACTGGGTAAGCCAGGAACCGAGTCGACGGCCGGAAGACGAACACAGGGTGTGATCTTCTTCGCGGCCGAAACGACTCAAAACCGACAATCAACCCTGGAATCGGTACTCCTCGAGCAGCCGACGACCAATGATCATTTTCTGGATCTCGGCGGTACCTTCACCGATGAGCAGCATCGGCGCCTCACGGTAGAGGCGCTCGATCTCGTACTCCTTCGAGAACCCGTAGCCGCCGTGAATGCGGAAGGCATCCTCGACGACCTCCTTGCAGTATTCGGAGGCGAGGTACTTCGCCATCCCTGCTTCGAGGTCGTTTCGTTCCCCGGAGTCC…	6875250	6875685	435	GTAGCGGATGATGCCGCACTGGCAACGGGGGACGGCGGCTTTCCCTCGATGCTATCGGTTGCGGGGCGCAACTGGGTAAGCCAGGAACCGAGTCGACGGCCGGAAGACGAACACAGGGTGTGATCTTCTTCGCGGCCGAAACGACTCAAAACCGACAATCAACCCTGGAATCGGTACTCCTCGAGCAGCCGACGACCAATGATCATTTTCTGGATCTCGGCGGTACCTTCACCGATGAGCAGCATCGGCGCCTCACGGTAGAGGCGCTCGATCTCGTACTCCTTCGAGAACCCGTAGCCGCCGTGAATGCGGAAGGCATCCTCGACGACCTCCTTGCAGTATTCGGAGGCGAGGTACTTCGCCATCCCTGCTTCGAGGTCGTTTCGTTCCCCGGAGTCC…	Broad
vnz_31155	6889590	6889485	6889665	180	TAAACGCGCTGATGAGCGACCCAAGTGCGCCGTAGCCTCGGGCCGTTCGGACCCCCGGGCGCCATCGGCCTCCCGTACCGCCCGACTTGCTCCCCCTTCGCGCGCAATGCGAAGAATGGCGCGGCGCAGACGCCGTGACGAGGGGAGCAGGTACGTGGGTGCGAGCACGATCGTGAGAAAC	6889470	6889680	210	GCGCGGGCCCCCTCGTAAACGCGCTGATGAGCGACCCAAGTGCGCCGTAGCCTCGGGCCGTTCGGACCCCCGGGCGCCATCGGCCTCCCGTACCGCCCGACTTGCTCCCCCTTCGCGCGCAATGCGAAGAATGGCGCGGCGCAGACGCCGTGACGAGGGGAGCAGGTACGTGGGTGCGAGCACGATCGTGAGAAACGCAGAGGGCACCGAG	Narrow
vnz_31170	6897915	6897825	6898020	195	TGTCGGAAGGGTCGAGGGCGATGGTCACCGAGAGCACTCCGGAAGGTCGGGTACGAGAACTGCGGCCGACAGCCTATACGCACCCCTTGATGACGGTTCGTCCTCTTCCACGCGGCGGGCGCGGGAAAAAGCGTTGGCGCGGCGGACGGTCGACGCACAGGATGCTGCCATGACCTACGGAATCGAGTCCCACCCC	6897825	6898020	195	TGTCGGAAGGGTCGAGGGCGATGGTCACCGAGAGCACTCCGGAAGGTCGGGTACGAGAACTGCGGCCGACAGCCTATACGCACCCCTTGATGACGGTTCGTCCTCTTCCACGCGGCGGGCGCGGGAAAAAGCGTTGGCGCGGCGGACGGTCGACGCACAGGATGCTGCCATGACCTACGGAATCGAGTCCCACCCC	Narrow
vnz_31265	6918480	6918345	6918585	240	TACCTCTTCAACGCCGTCGTGCGCCACCCGGTGACCGTCGTCTGAGCCCGCGGCCCGCCCGCCGCCCGCTCGCCCGCCGCCCGACCGTCGCCTGAATGACGCCTGAATGACGCCTGGAGCGGCGGAACCGGACGAACCTTCGTATAAAGGGCACGGGGGTGCCGTGCCGGCGCCCCCGTGCGCTCAGGAGGTACGGGACATGCGGCAGACGGCTCCGGACGGCCGCGGCCCGGTGCGCTAC	6918345	6918585	240	TACCTCTTCAACGCCGTCGTGCGCCACCCGGTGACCGTCGTCTGAGCCCGCGGCCCGCCCGCCGCCCGCTCGCCCGCCGCCCGACCGTCGCCTGAATGACGCCTGAATGACGCCTGGAGCGGCGGAACCGGACGAACCTTCGTATAAAGGGCACGGGGGTGCCGTGCCGGCGCCCCCGTGCGCTCAGGAGGTACGGGACATGCGGCAGACGGCTCCGGACGGCCGCGGCCCGGTGCGCTAC	Narrow
vnz_31570	6983235	6983115	6983250	135	GCCCAGGAGCGCCGCGGCCTGCTGGGCCGACATCCCGGACTGTTCGCGCAGTTTGCGCAGTTCGCTCCCCAGTCGCTGCTGTCGTGCGGTCGGGCTGCTCCTGGGTGGCACGCGCGTCTCCCCTTCGTTCCGTGAC	6983100	6983265	165	GCGGGTGCGGTCGACGCCCAGGAGCGCCGCGGCCTGCTGGGCCGACATCCCGGACTGTTCGCGCAGTTTGCGCAGTTCGCTCCCCAGTCGCTGCTGTCGTGCGGTCGGGCTGCTCCTGGGTGGCACGCGCGTCTCCCCTTCGTTCCGTGACGTCGATATGGCCGGA	Narrow
vnz_31655	6999660	6999525	6999795	270	ACTCCCATGAGGATGTGGGGGGTTGAGCTGGCGCCGCACATACAATCAGTCGGGGTTACCTTCCGGTAGCCTCTGGGTGCCGGGAATCTTGCGCGGCTCGCACGAACGCGCCAACTCTCGTCCCGCAGTCCGATTTGCACCCTTTTGAACCAGGTAGAATGCGCCCATGACCCTCGCGAACTCGCAGATCTTCAAGACGGACCTCGGTCCGCTCAACCCCGTCTGGGCAGAGCTCATCCTCGGCCTGGTCGTGTTCGGACTCACCTTCCTC	6999540	6999795	255	TGGGGGGTTGAGCTGGCGCCGCACATACAATCAGTCGGGGTTACCTTCCGGTAGCCTCTGGGTGCCGGGAATCTTGCGCGGCTCGCACGAACGCGCCAACTCTCGTCCCGCAGTCCGATTTGCACCCTTTTGAACCAGGTAGAATGCGCCCATGACCCTCGCGAACTCGCAGATCTTCAAGACGGACCTCGGTCCGCTCAACCCCGTCTGGGCAGAGCTCATCCTCGGCCTGGTCGTGTTCGGACTCACCTTCCTC	Narrow
vnz_31880	7050750	7050690	7050810	120	CCGGGACTCTTTCCGAGGCGCGAGCAGCGCCGCGCCCGGAAAGACAGACAAAGGCGACCAAGGGTTGTACGGAAATCGATCATTCGTGCGCCTCCGTCATCGTCGGCTCGGCCGCAGCCGC	7050690	7050795	105	CCGGGACTCTTTCCGAGGCGCGAGCAGCGCCGCGCCCGGAAAGACAGACAAAGGCGACCAAGGGTTGTACGGAAATCGATCATTCGTGCGCCTCCGTCATCGTCGG	Narrow
vnz_32205	7131255	7131120	7131390	270	CGTATACGACTCTGTCACGCGGGCGCGGCGGGCACCGCCCCCGGGACCCGTTTCCGGACGTCGGCCATCGGATCGCGGGTCGACGTCCGGCCGCCGGGCTGCGGGCCCGATCTTCCGCGCCTACGCTGGCGCTGTCCTTTTGTTGACTTTTTGTACGTGTTGTCCATCGACGGGAGTCCCATGGTCGTCGTCCAACCCGTCGTCGCCCCGCCCGCGCGGGCCGCCGTCTTCCTGGTCGTCACCGTCAACCCCGGCGGCGAGGCCACCGTGC	7131135	7131390	255	CACGCGGGCGCGGCGGGCACCGCCCCCGGGACCCGTTTCCGGACGTCGGCCATCGGATCGCGGGTCGACGTCCGGCCGCCGGGCTGCGGGCCCGATCTTCCGCGCCTACGCTGGCGCTGTCCTTTTGTTGACTTTTTGTACGTGTTGTCCATCGACGGGAGTCCCATGGTCGTCGTCCAACCCGTCGTCGCCCCGCCCGCGCGGGCCGCCGTCTTCCTGGTCGTCACCGTCAACCCCGGCGGCGAGGCCACCGTGC	Narrow
vnz_32220	7134600	7134480	7134720	240	CGCGGGCGGCGGCGCTGATGGGCTCGGGTCCACCGGTCATTGCTGCTCCCTGGTGCGGCGGCACGATCACGTGTCGCGGATCTGATCCTCGTCGATCAAAAAGGGCATTCAAGGCATTTTCGACATTATCAGTCGGTGGCGTCATCAGTCGGTGGCGTCGCACGGCCTCGGGCGGACGGGCCCGCCGACCCGGCCCCCTGGTCTGTTACGTTGCCGGTGCCCGGGCGCCGGACGAGGCGGT	7134480	7134705	225	CGCGGGCGGCGGCGCTGATGGGCTCGGGTCCACCGGTCATTGCTGCTCCCTGGTGCGGCGGCACGATCACGTGTCGCGGATCTGATCCTCGTCGATCAAAAAGGGCATTCAAGGCATTTTCGACATTATCAGTCGGTGGCGTCATCAGTCGGTGGCGTCGCACGGCCTCGGGCGGACGGGCCCGCCGACCCGGCCCCCTGGTCTGTTACGTTGCCGGTGCCCGGGC	Narrow
vnz_32255	7149720	7149645	7149810	165	AGGGGCACGGGGTGCGTGGACATAACATCCCAACACCGACAGAACCCCTGAGGAAAACCGGGCAAAGCGCGCCGAGCATAGCGCCCTGGGTGACCGTCCCCGCCCACGGCCGATCGATTCCGGCCGGGCTCGGCGCGGCCCGCGCGGCCCGCTCAGTGGACGAGAC	7149630	7149825	195	GGGAGCGAGGGGTATAGGGGCACGGGGTGCGTGGACATAACATCCCAACACCGACAGAACCCCTGAGGAAAACCGGGCAAAGCGCGCCGAGCATAGCGCCCTGGGTGACCGTCCCCGCCCACGGCCGATCGATTCCGGCCGGGCTCGGCGCGGCCCGCGCGGCCCGCTCAGTGGACGAGACGCAGACGCGGTCCGG	Narrow
vnz_32280	7153830	7153800	7153875	75	CCATCGCGCGGCCCTCTTATCGGTAATCAGTCAAAACGGCAACAAACGGAGGCAGCCTAGATCCGAATTCATCGAG	7153770	7153860	90	GTGGTCCTCGTATCCCGCGTATCCCGGCAGCCATCGCGCGGCCCTCTTATCGGTAATCAGTCAAAACGGCAACAAACGGAGGCAGCCTAGA	Narrow
vnz_32465	7190835	7190670	7190955	285	CGTGGCCGAGCTCTCCACCTGGAGGACGAAGATGTGCCCGTTGACGGTGTCGGTGGCGATGGCCTGCGGTGCCGGGCTCTTCACCAGGTCGACCGTCTGGACGAGCCTGCCGGTGACGCCGGACAGATCGACGCCGTTGGCGTCTGTTTGTCCCATTTTTCTCCCCTGGGGTGGCTGGCGGATCGGCTGGATCCGCCCTTTCGTGAAAGGGAGATCATCACATGGGGCGTCAACCGCTTCGCGTTCTGCCGGTTTTGGCCGTTCCGTGCCAGGCCCGCGATGAGTT	7190670	7190955	285	CGTGGCCGAGCTCTCCACCTGGAGGACGAAGATGTGCCCGTTGACGGTGTCGGTGGCGATGGCCTGCGGTGCCGGGCTCTTCACCAGGTCGACCGTCTGGACGAGCCTGCCGGTGACGCCGGACAGATCGACGCCGTTGGCGTCTGTTTGTCCCATTTTTCTCCCCTGGGGTGGCTGGCGGATCGGCTGGATCCGCCCTTTCGTGAAAGGGAGATCATCACATGGGGCGTCAACCGCTTCGCGTTCTGCCGGTTTTGGCCGTTCCGTGCCAGGCCCGCGATGAGTT	Narrow
vnz_32490	7196790	7196685	7196895	210	CTCTCATGACCGCCCACCTTAAGGGGTGCGGTGCCGCGCGGGCCGGACCGGGGAGTGGCGTCGCCCCGCGCCGGGCGGCGGCCGGGTCCGTCCGAGTGGTCATGTTTTGACCCACTTGTTCCCAACTGCCCTTCTCGGGTCGAGTCGTTGGCGCTCGCGCCCGAACATTTGCGCTGCCCTCGAACGTTCTGGAACCCTCCGTTCGACTTAC	7196685	7196910	225	CTCTCATGACCGCCCACCTTAAGGGGTGCGGTGCCGCGCGGGCCGGACCGGGGAGTGGCGTCGCCCCGCGCCGGGCGGCGGCCGGGTCCGTCCGAGTGGTCATGTTTTGACCCACTTGTTCCCAACTGCCCTTCTCGGGTCGAGTCGTTGGCGCTCGCGCCCGAACATTTGCGCTGCCCTCGAACGTTCTGGAACCCTCCGTTCGACTTACTGACACAGGATCAAC	Narrow
vnz_32550	7213185	7213155	7213230	75	CGGAAATACGGCCATCGGTCGATATTTCGAACAATCTGAACGAGAGGGAATCGCGTGTCCCACACCGAACGCACCA	7213125	7213245	120	GCGCGAAGTCCCGGCTCCTACGTTCTCGTTCGGAAATACGGCCATCGGTCGATATTTCGAACAATCTGAACGAGAGGGAATCGCGTGTCCCACACCGAACGCACCACCCGCACCGCTCGTT	Narrow
vnz_32915	7299660	7299540	7299780	240	CCGGTGGACTCGGCGGTCATGCGTACCCACTTCCCTCGGGCCGGCGCGGGGGCGCGGCGCGCGGGCCCCCGGGACGGCGACTGCCCTCCCACCCAAGCACCGGCGGACAAACGCCGCAAAACATGACTCGGACGGCGTATCTGTCAGGGCTCCCGGGGGCGCGGTCCGGGACGGCCGACGACAGTGGACGGCGTACGAGTCCCCACGACGGCGTACGAGTCCCACAGCCTGGGGACGGCGT	7299540	7299795	255	CCGGTGGACTCGGCGGTCATGCGTACCCACTTCCCTCGGGCCGGCGCGGGGGCGCGGCGCGCGGGCCCCCGGGACGGCGACTGCCCTCCCACCCAAGCACCGGCGGACAAACGCCGCAAAACATGACTCGGACGGCGTATCTGTCAGGGCTCCCGGGGGCGCGGTCCGGGACGGCCGACGACAGTGGACGGCGTACGAGTCCCCACGACGGCGTACGAGTCCCACAGCCTGGGGACGGCGTACGAGTCCCCAACGA	Narrow
vnz_33550	7449690	7449645	7449750	105	GGAGATGTACACCAGTGCAGGTCAGAACGGGTGCAAAGCATCCTTTTCGAGCCGTCCCCGGGGGCCGCGCGGGGGCGCTACGGTGGTCGAAATCCACGGAGGCGGA	7449600	7449780	180	CTTCGCGGGTACCACCGGCGCAGTACACGGCCGCCGCGTACGCCTGGAGATGTACACCAGTGCAGGTCAGAACGGGTGCAAAGCATCCTTTTCGAGCCGTCCCCGGGGGCCGCGCGGGGGCGCTACGGTGGTCGAAATCCACGGAGGCGGAGCCGTGGGACAGCAGCACGAACAGCACCAG	Narrow
vnz_33630	7467675	-	-	-	-	7467555	7467765	210	GAGGGACAGGGAACGGACATCGGTCTGCGACGAACGGTCGGACCGAGCGGCGAATGGTACGGCGAGCGGTCGCAAGCCGGTCGCTCGGCGATCAACCGGAGTCCTTGCGTCCGATTCAGCGGGGTTCATGGCCCTTCGCGGCCTTGACCCTTGACTGAGGCTTTCCCGCGAGATCAATTCGTGTGAACAGATGTTCATCCCACGAATCGGG	Narrow
vnz_33650	7471485	7471395	7471650	255	CAGATAAGCAGCCCAGTCGGCTCTGACCTGCGGCTTTCCATCCCGCAAGGGGCCGATTCCGGGCGTGTCGCCTCACCGGGGTGGACCAGTGCCGAAGTGCACAGCTCGCCCCGACTTGTGATGGTTCGTCATGGAAGGCGTACTCGTCGAAACTCCCGGAGCACCGCTTTGGGGCGTCTTCCACTGGAGGTTCAACCATGCGTGCTGCACGCACTCTGGCGGTGACCGCCACCGCAATCGCGGCGGTCGGCCTCGC	7471380	7471665	285	CATCCGAGTAATCGTCAGATAAGCAGCCCAGTCGGCTCTGACCTGCGGCTTTCCATCCCGCAAGGGGCCGATTCCGGGCGTGTCGCCTCACCGGGGTGGACCAGTGCCGAAGTGCACAGCTCGCCCCGACTTGTGATGGTTCGTCATGGAAGGCGTACTCGTCGAAACTCCCGGAGCACCGCTTTGGGGCGTCTTCCACTGGAGGTTCAACCATGCGTGCTGCACGCACTCTGGCGGTGACCGCCACCGCAATCGCGGCGGTCGGCCTCGCGGCCCCCCTCGCCGC	Narrow
vnz_33715	7486965	7486890	7487025	135	TTTCTCCGTAAGATTTTCGCTCCGGGGTGCTCCTGTCCACCCGTACAGCAAGATCAACTCCGTTCAAATCTGTACTTTTCATGGCAAGTTGTCCACTTCTCGGCCAACCCGCCGCCGGCGATTTCCGCCCCGCCCG	7486860	7487055	195	GGCGCGAAAGATCATTCACAGAATGATCACTTTCTCCGTAAGATTTTCGCTCCGGGGTGCTCCTGTCCACCCGTACAGCAAGATCAACTCCGTTCAAATCTGTACTTTTCATGGCAAGTTGTCCACTTCTCGGCCAACCCGCCGCCGGCGATTTCCGCCCCGCCCGAACCCCCGGGTACTGATGAGGGCTGCCGGG	Narrow
vnz_34770	7720740	7720665	7720815	150	AAAGCAAGGCTTACCTAACAGTGCAACTGGCTTGATTTATGCGGTCGTTGACGCCGAGCTTCTTCGTCATGTCCGATTTGACCCGTCGACAGCATCGTCAGATCAGGTTAGCTTTACCTAAGTTGTGCACGGCTGCCGGTCACACCGGTGC	7720695	7720785	90	CTTGATTTATGCGGTCGTTGACGCCGAGCTTCTTCGTCATGTCCGATTTGACCCGTCGACAGCATCGTCAGATCAGGTTAGCTTTACCTAA	Narrow
vnz_35005	7787685	7787595	7788000	405	GGCCACCCTGGCCCGGCTCTACCCCGACCGGGTGATCGAGCAGCTGAACATCGACCGCCTCGGGACGGGCGGCGGCGGCATCCACTGCGTCACCCAGCAGCAGCCCGCCGCCTAGGGCCTGCCCTTCAGCGCGCGGTTCCACGGTTGCTCCGTGCCGGTCCTGGTCCGGTCGGCACGGAGCAACCGAGTCGCGAACCCGTATATATCGGGACAAGATGGCACCTCGTGGCCCCTTGCCCGAGGAGACGGGAATGGCTGAGCTCATCGTCATCGGATACGACGATCCCCAGGTGGCCGAGCAGGCGTACGCCACGGTGCAGGACCTGCAGCGGGACTACGTCGTCCACCTGAACGGTCTGGCCGTCGTGTCCGTGGACGCCGAAGGGCGGACCCACGTCG…	7787565	7788015	450	CGGTGACACCCGCGCGGACCAGGCGGCGAAGGCCACCCTGGCCCGGCTCTACCCCGACCGGGTGATCGAGCAGCTGAACATCGACCGCCTCGGGACGGGCGGCGGCGGCATCCACTGCGTCACCCAGCAGCAGCCCGCCGCCTAGGGCCTGCCCTTCAGCGCGCGGTTCCACGGTTGCTCCGTGCCGGTCCTGGTCCGGTCGGCACGGAGCAACCGAGTCGCGAACCCGTATATATCGGGACAAGATGGCACCTCGTGGCCCCTTGCCCGAGGAGACGGGAATGGCTGAGCTCATCGTCATCGGATACGACGATCCCCAGGTGGCCGAGCAGGCGTACGCCACGGTGCAGGACCTGCAGCGGGACTACGTCGTCCACCTGAACGGTCTGGCCGTCGTGT…	Broad
vnz_35030	7793625	7793550	7794000	450	CTTGGCCGCGGGCGGGGACCCCGCTGAGGTGGTCTCCGTTCCGGTTTCTGCGTGCGACATGACCTACCTCGGGAACGAGAGACGGCTGGAAGCCGAATCTAGCCCGAGTGGGATGGTTTGTCGCAGTAGGGGAGTATGTGTGCCTCTTCGGGTCGACCGTACGGGTGGCCCGACGTCACCGACCGACCCATGCTCTCTCGGCCACGTGGCGCGATTGCCGCAGGTCATCCGGCTAAACCTGGTACGCGGCAAGATCGCCGGTTCGAGGTAATGGCCTCGAACTGATGGGGTGCGCCGGGTGCCCCGCCCGTTAGTGTTCCCCCGGATCTGGACGGATTCCCAGAGTTTCATTCCCCTTTCTCCCCTTTCTCTGGTTTCCCCTGCTTTCCATGCTTTCCC…	7793505	7794030	525	CACCATGGACCCGACCACCATGGCGGTCAGCGTGACGAGCGTCAGCTTGGCCGCGGGCGGGGACCCCGCTGAGGTGGTCTCCGTTCCGGTTTCTGCGTGCGACATGACCTACCTCGGGAACGAGAGACGGCTGGAAGCCGAATCTAGCCCGAGTGGGATGGTTTGTCGCAGTAGGGGAGTATGTGTGCCTCTTCGGGTCGACCGTACGGGTGGCCCGACGTCACCGACCGACCCATGCTCTCTCGGCCACGTGGCGCGATTGCCGCAGGTCATCCGGCTAAACCTGGTACGCGGCAAGATCGCCGGTTCGAGGTAATGGCCTCGAACTGATGGGGTGCGCCGGGTGCCCCGCCCGTTAGTGTTCCCCCGGATCTGGACGGATTCCCAGAGTTTCATTCC…	Broad
vnz_35485	7913610	7913535	7913910	375	CCCCGCCCCCCGCGCCGCTCCTCCCCTCGGGAGGCCCCCGCCTCCCGCGCCGCGCTGTTCCTCGCTCAGGGAGCCCCCGCTCACCCCGCGATGACGTACCGGTTGTTGCGGCGCTCCATACCTGACCGAAAGATCATGGTTTGTCGCCTGGTGTCCGAGCTGTGAAGCATGGTCAATCTAGAGCATCGGGGCCCGCCTGAAGAGGGGATGTATGCAATTTGTGCTGAACGTTTGAAGGCGGCTCCACGGGCCGTCGACCGACCGGGACCGTCGTGCCGCCGGGCATGTGCCGCGTGACCTGTGACGACGGTGTTTCCAGGCGTCGAGAAAGCCCGTGAGACGGCGTCGTTCCGACACCCGGGGAAGGTCAGGCTTG	7913535	7913895	360	CCCCGCCCCCCGCGCCGCTCCTCCCCTCGGGAGGCCCCCGCCTCCCGCGCCGCGCTGTTCCTCGCTCAGGGAGCCCCCGCTCACCCCGCGATGACGTACCGGTTGTTGCGGCGCTCCATACCTGACCGAAAGATCATGGTTTGTCGCCTGGTGTCCGAGCTGTGAAGCATGGTCAATCTAGAGCATCGGGGCCCGCCTGAAGAGGGGATGTATGCAATTTGTGCTGAACGTTTGAAGGCGGCTCCACGGGCCGTCGACCGACCGGGACCGTCGTGCCGCCGGGCATGTGCCGCGTGACCTGTGACGACGGTGTTTCCAGGCGTCGAGAAAGCCCGTGAGACGGCGTCGTTCCGACACCCGG	Broad
vnz_35630	7950015	7949895	7950135	240	GTGCCGCGTCGAGTACGGGATCTGCGTCCGCATGGTTGTGACGAATGGGCGTCATCTGTCACAGTGTAATGCCAGTGCGGGCCGAGCGGCAGCGCCGTCCGTGAAACAGACCGTGAGGAACCTCTCGAAGTGGACATGTTGTGGAGCGGCTGGGGCGACCCGGCCAAGGCGGCACCCCTGCCCGAATCGGTGACCGGTCTGCTGCGGGACCTGCTCGGCGTCACACCGCGCGAGAACGGCC	7949910	7950120	210	CGGGATCTGCGTCCGCATGGTTGTGACGAATGGGCGTCATCTGTCACAGTGTAATGCCAGTGCGGGCCGAGCGGCAGCGCCGTCCGTGAAACAGACCGTGAGGAACCTCTCGAAGTGGACATGTTGTGGAGCGGCTGGGGCGACCCGGCCAAGGCGGCACCCCTGCCCGAATCGGTGACCGGTCTGCTGCGGGACCTGCTCGGCGTCACAC	Narrow
vnz_36045	8040435	8040330	8040690	360	CGGGGCGTTCGCGGCGCCCGCGGGGAGGGTGGCGCCGATTCCGGCGGTCAACAGGATGCCTGCGGCGGCGGCCGCGAGGGTGTGTCGGTGGTGCATGACGTCCCCCGTTCTTCTGCTCCGGGGAGAGTGGTGTCACTGGCAGAGACATCCACCGCAACAGTACGGTTCCATCCAGTTTGCGGTAAAAGTGCGCTATGTGCTGGAGTGCGACGGCCGACCTCTGGGCGGGCCTCGGGATCGCCGCCGTGGGCGTGGCCTCCCTCGCCTCCGTACGCCGCCCCGGTGACGCGCCGCTCGCCGCCCTGCCCCTGCTCCTCGGCGCCCACCAGATCGTCGAGGCCGCCGTCTGGCACGGCGGCGG	8040285	8040690	405	GACGTTGACGACCTGGGCCGTGGCCGGGGTCGAAGCGCTCGTGGTCGGGGCGTTCGCGGCGCCCGCGGGGAGGGTGGCGCCGATTCCGGCGGTCAACAGGATGCCTGCGGCGGCGGCCGCGAGGGTGTGTCGGTGGTGCATGACGTCCCCCGTTCTTCTGCTCCGGGGAGAGTGGTGTCACTGGCAGAGACATCCACCGCAACAGTACGGTTCCATCCAGTTTGCGGTAAAAGTGCGCTATGTGCTGGAGTGCGACGGCCGACCTCTGGGCGGGCCTCGGGATCGCCGCCGTGGGCGTGGCCTCCCTCGCCTCCGTACGCCGCCCCGGTGACGCGCCGCTCGCCGCCCTGCCCCTGCTCCTCGGCGCCCACCAGATCGTCGAGGCCGCCGTCTGGCACG…	Broad
vnz_36105	8051055	8050935	8051295	360	CGGGGGAACCGCGCATCGAACTTCCTTGTCCCGTACGGCCCGCGTGGAATTCGATCACCGGTGGGTGCCGCGGAAAGTGAGTCGCGTCACCAGGTGTTCAATGTCCGAATATGCACGGTAATTCTGTTAATGGGGGAGTGGGTGATAAAGACCCGTTCGGGCTAACGGGCACTCAAGGGCATAACTCGCAAAACCGACATTCGTCCTGAAGGATGGAGTGACCCCGACCGAGGAGCCTCCCGAATGCCGTCCCCTGCCTCCCTGCTCAGCCCCGATGCCCCCGACGCCCTCGACCGCGAGGCCGCCGCACTCCACGAGAGCGCCACCTGGCAGCGGATCGTCGCGGACCTGACCGCGCCGC	8050920	8051325	405	GAATTCAAGATCGATCGGGGGAACCGCGCATCGAACTTCCTTGTCCCGTACGGCCCGCGTGGAATTCGATCACCGGTGGGTGCCGCGGAAAGTGAGTCGCGTCACCAGGTGTTCAATGTCCGAATATGCACGGTAATTCTGTTAATGGGGGAGTGGGTGATAAAGACCCGTTCGGGCTAACGGGCACTCAAGGGCATAACTCGCAAAACCGACATTCGTCCTGAAGGATGGAGTGACCCCGACCGAGGAGCCTCCCGAATGCCGTCCCCTGCCTCCCTGCTCAGCCCCGATGCCCCCGACGCCCTCGACCGCGAGGCCGCCGCACTCCACGAGAGCGCCACCTGGCAGCGGATCGTCGCGGACCTGACCGCGCCGCCGGTGCCCGAGGCCGCCGACCCG…	Broad
vnz_36410	8133780	8133765	8133810	45	AGGACATAGAAAGTCCGAACAGTGAGGGAAAGCAGGGAATCGTGTA	8133720	8133840	120	CGAGAATCGACCTCTATGGAATCTTTGACCACGTAACGACAGAGAAGGACATAGAAAGTCCGAACAGTGAGGGAAAGCAGGGAATCGTGTACATCAGCGGCAGCGACGGCGAGGACACCAC	Narrow

## Sheet: Table S1C
gene	canonical gene name	product	logFC 10hr	apv 10 hr	logFC 14 hr	apv 14 hr
vnz_02645	rarD	ATP-binding protein	-7.70513	1.75582e-11	-8.48007	1.24184e-11
vnz_24300	-	Crp/Fnr family transcriptional regulator	-8.01212	1.75582e-11	-8.08914	2.03938e-11
vnz_28945	-	hydrolytic protein	-8.07003	1.75582e-11	-4.9096	1.13316e-10
vnz_28925	-	ATPase	-7.66746	1.84522e-11	-4.54918	2.26885e-10
vnz_02655	rarB	dynein regulation protein LC7	-7.28948	2.62642e-11	-7.66909	2.03938e-11
vnz_06785	-	hypothetical protein	-6.92911	2.96698e-11	-7.7018	2.03938e-11
vnz_23865	-	phage tail protein	-9.02341	2.3139e-11	-9.25633	2.03938e-11
vnz_27240	-	hypothetical protein	-5.88655	6.82842e-11	-7.94683	2.03938e-11
vnz_23860	-	reductase	-9.16119	3.52144e-11	-10.5301	2.48155e-11
vnz_07055	chpE	chaplin	-6.95489	2.64564e-11	-5.87938	4.69136e-11
vnz_16995	-	3-oxoacyl-ACP synthase	-5.58901	2.64564e-11	-1.82177	2.24169e-07
vnz_28935	-	hypothetical protein	-7.40675	2.64564e-11	-4.74823	2.37259e-10
vnz_35035	eshA	Crp/Fnr family transcriptional regulator	-8.14573	2.64564e-11	-5.34056	1.32239e-10
vnz_05365	-	regulator	-4.20968	1.63082e-10	-5.97692	2.65023e-11
vnz_12705	-	hypothetical protein	-3.50903	1.34107e-09	-6.28843	2.65023e-11
vnz_27065	rshA	bifunctional (p)ppGpp synthetase/guanosine-3',5'-bis(diphosphate) 3'-pyrophosphohydrolase	-4.81616	6.89998e-11	-5.86747	2.65023e-11
vnz_09780	-	hypothetical protein	-7.05571	6.87704e-11	-8.46672	2.84416e-11
vnz_15655	bldN	RNA polymerase subunit sigma-24	-7.37786	2.96698e-11	-7.49802	2.84416e-11
vnz_09095	-	oxidoreductase	-4.36657	2.96698e-11	-4.0645	4.57516e-11
vnz_22970	-	hypothetical protein	-5.63569	6.33188e-11	-6.46046	2.99145e-11
vnz_02660	rarA	hypothetical protein	-7.97987	3.11596e-11	-7.5069	3.57703e-11
vnz_09010	-	hypothetical protein	-3.37906	1.72551e-09	-7.20189	3.57703e-11
vnz_12710	-	transcriptional regulator	-4.52542	1.82418e-10	-6.02754	3.76577e-11
vnz_20905	-	hypothetical protein	-5.25023	1.82418e-10	-6.89561	4.57516e-11
vnz_27245	-	cation acetate symporter	-6.23024	1.24824e-10	-7.3665	4.57516e-11
vnz_22680	-	DeoR family transcriptional regulator	-6.05688	2.88288e-10	-8.80812	4.69136e-11
vnz_22685	-	TetR family transcriptional regulator	-3.44077	4.88722e-10	-5.06467	4.69136e-11
vnz_24920	-	monooxygenase	-4.80465	8.96042e-11	-5.21993	4.89817e-11
vnz_17000	-	hypothetical protein	-5.58169	5.28732e-11	-1.03662	0.000127495
vnz_09000	-	endo alpha-1,4 polygalactosaminidase	-3.56959	1.19574e-09	-6.12218	5.51861e-11
vnz_21565	-	phage tail protein	4.30482	6.19491e-11	3.70764	1.20892e-10
vnz_24310	-	TetR family transcriptional regulator	-5.93224	6.19491e-11	-4.7125	1.90865e-10
vnz_28910	-	hypothetical protein	-9.53294	6.19491e-11	-4.40807	1.80778e-08
vnz_28905	-	hypothetical protein	-8.41538	6.33188e-11	-3.21311	2.0747e-07
vnz_05090	-	hypothetical protein	-4.87482	2.1026e-10	-5.96557	6.55667e-11
vnz_20180	-	hypothetical protein	-3.81604	2.12831e-10	-4.66075	6.55667e-11
vnz_24095	-	metal-dependent phosphohydrolase	-5.10786	1.82418e-10	-6.04432	6.55667e-11
vnz_15675	bdtA	transcriptional regulator	-2.42959	4.06426e-08	-5.91423	6.72295e-11
vnz_28875	-	putative baseplate assembly protein	-7.26789	6.89998e-11	-2.7887	6.47389e-08
vnz_24295	-	N-acetylmuramoyl-L-alanine amidase	-6.71247	9.66705e-11	-6.74494	9.52149e-11
vnz_35125	-	protein-lysine 6-oxidase	-1.25908	1.50192e-05	-1.47879	2.77764e-06
vnz_12745	-	hypothetical protein	-6.24387	2.35132e-10	-7.83522	8.08071e-11
vnz_20730	-	4-coumarate--CoA ligase family protein	2.49731	1.23133e-09	1.37561	2.45772e-07
vnz_24305	-	polyprenyl synthetase	-7.09758	8.64225e-11	-6.63825	1.20892e-10
vnz_28880	-	baseplate protein	-7.38049	8.64225e-11	-2.92145	1.21187e-07
vnz_28955	-	hypothetical protein	-4.26395	8.64225e-11	-4.19313	9.9478e-11
vnz_13890	-	hypothetical protein	-6.43901	8.96042e-11	-6.29726	1.13303e-10
vnz_09895	-	DUF397 domain-containing protein	-2.29658	1.48641e-07	-3.93523	1.35786e-09
vnz_16405	-	ATP-binding protein	-8.04389	9.39993e-11	-7.50561	1.20892e-10
vnz_02650	rarC	hypothetical protein	-8.2953	1.40996e-10	-8.56019	9.51904e-11
vnz_19620	-	hypothetical protein	-2.83655	2.81613e-09	-4.52524	1.05881e-10
vnz_22100	-	hypothetical protein	-4.00899	2.46813e-10	-4.71449	1.06078e-10
vnz_06210	chpH	chaplin	-7.44997	1.09491e-10	-7.3612	1.11433e-10
vnz_12335	-	hypothetical protein	-6.79436	1.09491e-10	-6.51873	1.20892e-10
vnz_23850	-	transferase	-7.93009	1.09491e-10	-7.21283	1.22924e-10
vnz_09005	-	hypothetical protein	-3.57074	2.93589e-09	-6.34538	1.10839e-10
vnz_35815	-	hypothetical protein	-5.81355	2.22451e-10	-6.37674	1.10839e-10
vnz_28225	-	7-cyano-7-deazaguanine synthase QueC	-6.27437	1.11279e-10	-0.502418	0.0216315
vnz_28920	-	phage tail protein	-9.64611	1.11659e-10	-5.20543	6.26796e-09
vnz_36055	-	hypothetical protein	-5.73961	1.11659e-10	-5.14285	1.20892e-10
vnz_11590	-	hypothetical protein	-4.29142	5.09527e-10	-5.60189	1.13303e-10
vnz_09100	-	regulator	-5.4668	1.87642e-10	-5.86032	1.20892e-10
vnz_12340	-	ABC transporter permease	-6.03524	1.40996e-10	-6.14275	1.20892e-10
vnz_15660	rsbN	hypothetical protein	-5.10645	2.35132e-10	-5.7855	1.20892e-10
vnz_20560	-	transcriptional regulator	-2.96753	1.24378e-08	-5.54738	1.20892e-10
vnz_25635	-	phosphodiesterase	-4.19077	2.35132e-10	-4.64995	1.24248e-10
vnz_09540	-	hypothetical protein	-4.14598	4.10304e-10	-4.9247	1.25942e-10
vnz_15140	-	transcriptional regulator	-4.69376	3.78001e-10	-5.608	1.25942e-10
vnz_23155	-	hypothetical protein	-2.99723	7.58398e-09	-5.28474	1.25942e-10
vnz_26395	-	hypothetical protein	-0.978814	0.000607193	-6.53832	1.25942e-10
vnz_27340	-	glycosyl transferase	0.446618	0.00822565	3.93248	1.26502e-10
vnz_28885	-	hypothetical protein	-7.75951	1.40996e-10	-2.96561	4.62355e-07
vnz_28870	-	phage tail protein	-7.31601	1.29024e-10	-2.19662	2.56383e-06
vnz_01280	geoA	Geosmin synthase	-8.34669	1.82418e-10	-8.60184	1.30724e-10
vnz_32430	-	dehydrogenase	-3.93603	4.35704e-09	-6.70961	1.32239e-10
vnz_35640	-	hypothetical protein	2.36511	3.84344e-08	4.60722	1.32239e-10
vnz_23855	-	hypothetical protein	-6.70546	3.2159e-10	-7.15699	1.33826e-10
vnz_09890	-	hypothetical protein	-1.60426	4.45591e-06	-3.31225	5.64716e-09
vnz_09900	-	transcriptional regulator	-4.04976	5.65732e-09	-5.40461	5.90098e-10
vnz_35040	2-methylisoborneol synthase	2-methylisoborneol synthase	-4.89055	1.40898e-10	-2.80333	5.93007e-09
vnz_28120	-	NUDIX hydrolase	-6.4826	1.40996e-10	-4.77148	9.48871e-10
vnz_28275	-	hypothetical protein	-5.45751	1.40996e-10	-0.468995	0.0290867
vnz_34765	pcaV	MarR family transcriptional regulator	-1.81989	2.54187e-06	-4.92401	5.16036e-10
vnz_26535	-	serine protease	-3.08021	3.22141e-09	-4.54326	1.48835e-10
vnz_15145	-	DUF397 domain-containing protein	-6.01595	3.80505e-10	-6.99807	1.54433e-10
vnz_29180	-	copper amine oxidase	-3.23187	3.16796e-09	-0.977512	0.000124848
vnz_04640	-	hypothetical protein	-4.06269	1.47579e-09	-5.58692	1.61747e-10
vnz_16010	-	hypothetical protein	2.16432	1.55052e-08	3.6575	1.61747e-10
vnz_16000	-	glycine/betaine ABC transporter	1.54103	1.07915e-07	3.16431	1.66782e-10
vnz_18830	-	phosphoribosylamine--glycine ligase	-4.50336	3.50031e-10	-5.05855	1.66782e-10
vnz_06475	-	class F sortase	0.632935	0.102265	-2.63549	2.45441e-07
vnz_31910	-	hypothetical protein	-3.58401	9.22937e-09	-6.29908	1.77154e-10
vnz_21995	-	LysR family transcriptional regulator	4.87337	1.82418e-10	2.95423	5.56405e-09
vnz_25200	-	NmrA family transcriptional regulator	-5.98009	1.82418e-10	-4.02849	4.00435e-09
vnz_28890	-	type IV secretion protein Rhs	-7.90642	1.82418e-10	-3.38936	1.41957e-07
vnz_28950	-	hypothetical protein	-4.28334	1.82418e-10	-3.95178	2.66411e-10
vnz_25220	-	monodechloroaminopyrrolnitrin synthase PrnB	-5.34402	1.87642e-10	-2.50419	1.00576e-07
vnz_32940	-	hypothetical protein	-5.61003	1.87642e-10	-2.71221	4.13773e-08
vnz_35045	2-methylgeranyl diphosphate synthase	SAM-dependent methyltransferase	-6.42294	1.87642e-10	-5.19413	5.90098e-10
vnz_23150	-	hypothetical protein	-3.40346	7.33992e-09	-5.65484	1.87953e-10
vnz_04955	-	hypothetical protein	-3.60747	2.53827e-09	-4.04121	1.90865e-10
vnz_07930	-	hypothetical protein	-4.41799	1.23133e-09	-5.71644	1.90865e-10
vnz_30265	-	hypothetical protein	-3.65459	6.70129e-10	-4.20693	1.90865e-10
vnz_30450	-	aspartate aminotransferase family protein	-3.37165	2.81653e-09	-4.609	1.90865e-10
vnz_35820	-	histidine kinase	-6.62496	6.59329e-10	-7.42253	1.90865e-10
vnz_34785	-	non-ribosomal peptide synthetase	-1.75811	1.11725e-06	-4.86876	1.98919e-10
vnz_05190	-	hypothetical protein	-2.32701	1.17445e-08	-3.70597	1.95036e-10
vnz_31920	-	multi-component regulatory system-3	-3.84007	5.77392e-09	-6.14592	1.98919e-10
vnz_31925	-	ATP-binding protein	-3.53293	7.00079e-09	-5.7852	1.98919e-10
vnz_20485	-	MFS transporter	-4.87355	4.05776e-10	-5.32084	2.0467e-10
vnz_23145	-	hypothetical protein	-3.69023	7.96656e-09	-6.15595	2.06931e-10
vnz_07820	-	hypothetical protein	-5.3693	2.08594e-10	-4.27032	8.45723e-10
vnz_17230	-	hypothetical protein	-6.97071	2.1026e-10	-0.316358	0.256115
vnz_28150	-	ABC transporter	-7.46544	2.13054e-10	-6.16069	9.32284e-10
vnz_22985	chpG	hypothetical protein	-6.52482	2.15949e-10	-6.00424	2.64925e-10
vnz_01260	-	phosphatase	-6.72253	3.90828e-10	-7.22711	2.20328e-10
vnz_35475	-	glycosyltransferase WbuB	-5.64103	2.35132e-10	-5.8777	2.20328e-10
vnz_06570	-	family 2 glycosyl transferase	-5.6295	2.22451e-10	-5.7155	2.45356e-10
vnz_25210	-	4-hydroxyphenylacetate 3-monooxygenase	-5.74663	2.22451e-10	-2.56236	1.58726e-07
vnz_30455	-	dihydropyrimidinase	-3.35472	2.9245e-09	-4.51442	2.23275e-10
vnz_22000	WhiD	hypothetical protein	6.8916	2.31444e-10	2.43586	5.19574e-07
vnz_21560	-	hypothetical protein	4.51537	2.34662e-10	3.28823	3.26359e-09
vnz_31740	-	ATP-binding protein	-3.59013	5.15262e-09	-5.38589	2.34663e-10
vnz_17225	-	hypothetical protein	-7.06036	2.35132e-10	0.275118	0.38125
vnz_18530	-	DNA-binding protein	-4.77742	2.35132e-10	-3.60492	1.86059e-09
vnz_35485	-	Putative glycosyl transferase	-6.61465	2.35132e-10	-6.4078	3.89439e-10
vnz_13905	-	MurR/RpiR family transcriptional regulator	-6.28378	2.35948e-10	-5.41473	5.86184e-10
vnz_27090	-	aspartate aminotransferase family protein	-3.22204	1.83661e-09	-4.20164	2.37259e-10
vnz_03435	-	hypothetical protein	-0.565144	0.01201	-5.10748	2.4498e-10
vnz_16835	-	spermidine synthase	-4.71409	7.06624e-10	-5.58302	2.45356e-10
vnz_20490	-	hypothetical protein	-5.6674	5.51021e-10	-6.25012	2.45356e-10
vnz_21230	-	serine/threonine protein kinase	-2.8854	3.56348e-09	-4.08893	2.45356e-10
vnz_22870	rdlB	RdlA protein	-4.24578	6.02523e-10	-4.7717	2.45356e-10
vnz_31745	-	isopentenyl-diphosphate delta-isomerase	-2.82633	7.68077e-09	-4.29701	2.45356e-10
vnz_13900	-	hypothetical protein	-6.54429	2.60878e-10	-6.46118	2.63294e-10
vnz_19225	-	hypothetical protein	-3.09979	2.33607e-09	-4.07708	2.61655e-10
vnz_01985	-	oxidoreductase	-5.32654	3.88874e-10	-5.76382	2.63705e-10
vnz_02635	-	hypothetical protein	-4.30917	7.50291e-10	-4.85304	2.63744e-10
vnz_34490	-	alpha-amylase	-0.610946	0.0156741	-4.73592	2.63744e-10
vnz_36690	-	kinase	-3.26462	1.24815e-09	-3.20335	2.64925e-10
vnz_13895	-	diacylglyceryl transferase	-6.2581	3.80505e-10	-6.73703	2.68234e-10
vnz_16870	-	(2Fe-2S)-binding protein	-6.88017	3.27964e-10	-6.92908	2.76241e-10
vnz_09220	-	hypothetical protein	-4.06182	4.00836e-10	-4.13669	2.76299e-10
vnz_00235	-	hypothetical protein	-5.77293	2.81504e-10	-4.21575	1.54982e-09
vnz_07365	-	hypothetical protein	-5.73429	2.88288e-10	-5.31422	4.19708e-10
vnz_14705	-	hypothetical protein	-7.0384	2.88288e-10	-0.345609	0.252523
vnz_22895	chpD	hypothetical protein	-4.36649	2.88288e-10	-4.14592	3.29387e-10
vnz_23650	-	ATP-binding protein	-7.14345	2.88288e-10	-7.42269	3.47609e-10
vnz_01270	-	phosphotransferase	-9.19147	2.94603e-10	-6.11574	2.94902e-09
vnz_00230	-	polyprenyl synthetase	-4.70259	2.95042e-10	-3.1616	4.14754e-09
vnz_02640	rarE	cytochrome	-6.12225	5.09527e-10	-6.43299	3.17982e-10
vnz_25215	-	MFS transporter	-5.52579	3.27067e-10	-2.13629	1.62969e-06
vnz_09885	-	6-phosphogluconate dehydrogenase	-0.72004	0.00267763	-2.74207	2.26498e-08
vnz_34830	-	acetylornithine aminotransferase	-1.34855	2.05938e-06	-2.92014	1.58053e-09
vnz_26105	nsdA	hypothetical protein	-4.09207	3.27964e-10	-3.60986	7.47136e-10
vnz_30460	-	LLM class F420-dependent oxidoreductase	-3.21546	9.86668e-09	-4.81786	3.29387e-10
vnz_03915	-	hypothetical protein	-4.189	1.417e-09	-5.04786	3.30829e-10
vnz_16990	-	hypothetical protein	-4.81753	3.35049e-10	-1.49899	1.79299e-05
vnz_30465	-	hypothetical protein	-2.56176	5.02868e-08	-4.17806	3.36743e-10
vnz_35825	-	dynein regulation protein LC7	-5.75057	4.67621e-10	-5.26479	3.38953e-10
vnz_20840	-	DNA primase	-7.49186	3.40074e-10	-5.74972	3.45921e-09
vnz_35480	-	GDP-mannose dehydrogenase	-5.31004	5.91856e-10	-5.97858	3.47609e-10
vnz_05805	-	phosphatase	-7.07283	5.09527e-10	-7.36748	3.49226e-10
vnz_28940	-	helix-turn-helix transcriptional regulator	-6.26792	3.66158e-10	-4.75147	2.6188e-09
vnz_24765	-	transcriptional regulator	5.30822	7.97945e-10	5.68359	3.71577e-10
vnz_35645	-	hydrolase	2.05573	1.53681e-07	4.02833	3.73057e-10
vnz_27645	-	hypothetical protein	-7.9977	3.80505e-10	-6.18906	2.22316e-09
vnz_32945	-	hypothetical protein	-5.21356	3.88874e-10	-2.55984	1.12027e-07
vnz_13140	ssgG	sporulation protein SsgA	0.376978	0.127827	-5.64291	3.89439e-10
vnz_21555	-	hypothetical protein	3.47458	4.1505e-10	3.2186	1.07542e-09
vnz_29910	-	hypothetical protein	-3.42492	1.96402e-08	-5.58194	4.19076e-10
vnz_06575	-	polysaccharide deacetylase	-5.57466	4.19779e-10	-5.86212	5.37644e-10
vnz_21570	-	hypothetical protein	3.92741	4.19779e-10	3.21203	2.15484e-09
vnz_20925	-	hypothetical protein	-4.4635	4.21955e-10	-1.00152	0.000223909
vnz_30270	-	hypothetical protein	-4.5986	1.8355e-09	-5.21109	4.44954e-10
vnz_22945	-	sugar transferase	-3.05321	7.1149e-09	-3.92592	4.59997e-10
vnz_29905	-	hypothetical protein	-4.23898	4.96977e-09	-5.7152	4.6939e-10
vnz_09865	-	hypothetical protein	-0.206266	0.188651	-0.458121	0.00645496
vnz_28915	-	phage tail protein	-9.65068	4.82434e-10	-4.30149	1.76997e-07
vnz_22025	-	UDP-N-acetyl-D-glucosamine dehydrogenase	5.06757	4.96848e-10	3.81895	2.92548e-09
vnz_30770	-	hypothetical protein	-7.24186	5.00162e-10	-5.36607	6.56216e-09
vnz_09960	-	hypothetical protein	-1.45132	5.96173e-07	-3.19836	5.01883e-10
vnz_06130	-	glycerol-3-phosphate dehydrogenase	1.29133	3.0103e-05	0.194073	0.394805
vnz_18255	-	ABC transporter	3.3	5.08869e-10	1.64074	2.13907e-07
vnz_28200	-	hypothetical protein	-5.97144	5.09527e-10	-1.17457	0.000362617
vnz_25180	-	1,4-alpha-glucan branching enzyme	-3.34547	1.6425e-08	-4.77703	5.16036e-10
vnz_09015	-	glycosyl transferase	-3.18121	2.89824e-08	-5.5661	5.31649e-10
vnz_21895	-	polysaccharide/chitin/xylan deacetylase	1.47195	9.87998e-07	3.34599	5.32852e-10
vnz_12750	-	-	-7.42628	4.11582e-09	-9.28797	5.37644e-10
vnz_29375	-	hypothetical protein	-1.89754	4.16745e-08	-2.94886	5.37644e-10
vnz_06205	chpC	hypothetical protein	-4.18476	6.31771e-10	-4.1633	5.90098e-10
vnz_01950	-	monooxygenase	-3.34723	7.16345e-09	-4.53747	6.01388e-10
vnz_08245	-	hypothetical protein	2.75516	3.83682e-08	4.40254	6.01825e-10
vnz_13465	-	peptidase	-2.89107	2.10117e-08	-4.41388	6.01825e-10
vnz_15150	-	hypothetical protein	-6.3973	2.56783e-09	-7.79939	6.01825e-10
vnz_15155	-	short-chain dehydrogenase	-5.22939	6.15359e-10	-4.22211	1.99028e-09
vnz_31665	-	peptidase	-3.06856	1.7999e-08	-3.32357	8.79481e-09
vnz_23160	-	hypothetical protein	-3.02002	3.50321e-08	-4.95132	6.64034e-10
vnz_29415	-	hypothetical protein	-1.49916	2.47169e-06	-3.80235	6.64366e-10
vnz_03365	-	deaminase	-0.0104277	0.954699	-0.353892	0.0298455
vnz_13845	-	cellulose biosynthesis protein CelD	-1.95561	1.25973e-06	-3.86993	4.33206e-09
vnz_34835	-	acetylglutamate kinase	-0.97126	0.000141708	-3.08078	3.70043e-09
vnz_34840	-	bifunctional ornithine acetyltransferase/N-acetylglutamate synthase	-0.720562	0.00172973	-3.11933	4.08088e-09
vnz_25555	-	DUF397 domain-containing protein	-1.56712	5.15433e-06	-2.27587	1.54202e-07
vnz_31960	-	ABC transporter ATP-binding protein	-4.92732	6.82273e-10	-3.62423	5.52785e-09
vnz_19630	-	hypothetical protein	-6.10493	8.68806e-10	-6.84287	6.89805e-10
vnz_28220	-	6-pyruvoyl tetrahydropterin synthase	-5.1593	7.15756e-10	-0.0537839	0.821553
vnz_30335	-	SARP family transcriptional regulator	-4.03593	7.2569e-10	-2.47002	3.78243e-08
vnz_09020	-	hypothetical protein	-3.15463	4.96977e-09	-3.98422	7.30315e-10
vnz_34790	-	MbtH family protein	-1.90354	5.96233e-06	-4.19445	5.63873e-09
vnz_28865	-	zinc ribbon domain-containing protein	-5.60093	7.97945e-10	-1.53337	0.000163386
vnz_06790	-	hypothetical protein	-6.14976	1.47579e-09	-6.55956	7.47136e-10
vnz_27205	whiH	GntR family transcriptional regulator	-4.22076	7.49177e-10	-3.77072	1.7369e-09
vnz_18585	-	MFS transporter	1.1311	0.000104079	3.98221	7.62097e-10
vnz_30280	-	hypothetical protein	-3.34118	2.68933e-09	-3.76446	7.69456e-10
vnz_16005	-	esterase	2.45653	4.12137e-08	3.79792	8.35986e-10
vnz_34780	cchF	iron ABC transporter substrate-binding protein	-1.54677	5.25032e-05	-5.14351	1.91959e-09
vnz_28895	-	peptidase M23	-7.18242	8.76335e-10	-2.92088	3.44627e-06
vnz_10840	-	peptidase	-1.04069	9.60126e-06	0.2259	0.127169
vnz_23450	-	GntR family transcriptional regulator	-3.90395	1.57606e-08	-5.66072	9.06576e-10
vnz_17235	-	hypothetical protein	-7.04151	9.15306e-10	1.27879	0.0042306
vnz_01965	-	amino acid permease	-4.17723	3.29917e-09	-2.29121	2.02216e-06
vnz_23510	-	hypothetical protein	3.40578	1.23133e-09	0.966459	3.42813e-05
vnz_24700	-	hypothetical protein	2.20994	2.37635e-08	2.54637	5.67786e-09
vnz_28900	-	phage tail protein	-5.86425	1.11056e-09	-2.44663	8.24916e-06
vnz_01980	-	FAD/NAD(P)-binding oxidoreductase	-5.32101	1.80419e-09	-5.78576	9.32284e-10
vnz_33615	-	hypothetical protein	-2.71096	3.07685e-08	-4.1145	9.77856e-10
vnz_30755	-	hypothetical protein	-3.85308	2.09593e-09	-4.23461	9.84341e-10
vnz_22960	chpF	chaplin	-5.43798	1.60553e-08	-6.81206	1.01072e-09
vnz_34775	cchB	L-lysine 6-monooxygenase	-2.1521	2.89727e-06	-4.62577	4.00876e-09
vnz_00705	-	EamA family transporter	0.266294	0.597023	-4.67243	1.04904e-09
vnz_36230	-	LacI family transcriptional regulator	0.726114	0.00120782	-2.00022	9.18044e-08
vnz_21420	-	adenosine deaminase	-2.04799	4.73655e-07	-4.10444	1.07542e-09
vnz_31915	-	dynein regulation protein LC7	-3.92376	4.36527e-08	-6.44764	1.07542e-09
vnz_35470	-	polysaccharide biosynthesis protein	-5.35981	1.417e-09	-5.88459	1.07542e-09
vnz_21545	-	hypothetical protein	3.41161	1.47579e-09	3.65416	1.57467e-09
vnz_18250	-	cytochrome d ubiquinol oxidase subunit II	3.90309	1.10911e-09	1.00266	0.000141719
vnz_18535	-	hypothetical protein	-4.51887	1.11422e-09	-3.06618	2.38936e-08
vnz_30760	-	ABC transporter	-5.84414	1.11422e-09	-4.58931	5.23165e-09
vnz_15680	-	hypothetical protein	-1.38959	3.90847e-06	-3.27488	1.17444e-09
vnz_00075	-	serine/threonine protein kinase	-2.81082	4.8332e-09	-2.20565	3.35926e-08
vnz_00480	-	hypothetical protein	-2.13236	3.17556e-07	-2.8895	2.22734e-08
vnz_02595	-	LuxR family transcriptional regulator	-4.42384	1.19574e-09	-4.00045	2.45963e-09
vnz_10690	-	hypothetical protein	-4.74649	1.19574e-09	-2.98282	1.70336e-07
vnz_21535	-	phage tail protein	3.24483	1.19574e-09	3.27852	1.29791e-09
vnz_00155	-	hypothetical protein	-4.05997	1.23133e-09	-2.97637	1.1682e-08
vnz_16415	-	transporter	-3.60246	1.41484e-08	-4.85548	1.24966e-09
vnz_14065	-	hypothetical protein	2.9439	3.72958e-08	4.16913	1.61288e-09
vnz_24695	-	two-component sensor histidine kinase	1.99429	5.12252e-08	2.24008	1.50477e-08
vnz_31930	-	histidine kinase	-3.50867	5.75835e-08	-6.0563	1.29765e-09
vnz_35330	-	hypothetical protein	-3.00778	1.86259e-08	-3.79768	1.29775e-09
vnz_35830	-	hypothetical protein	-4.76538	3.96775e-09	-4.89868	1.29775e-09
vnz_19575	-	phosphate transport system regulatory protein PhoU	0.370516	0.0866327	3.9788	1.35411e-09
vnz_01975	-	carbohydrate kinase	-5.70019	2.81613e-09	-6.36972	1.35713e-09
vnz_28930	-	hypothetical protein	-7.59358	1.36572e-09	-4.92396	1.05184e-07
vnz_13885	-	hypothetical protein	-5.98293	1.37865e-09	-4.9993	4.14644e-09
vnz_31515	-	peptidase	-1.16457	5.06016e-06	-1.77194	9.321e-08
vnz_13090	-	proYproline-specific permease ProY	-2.74876	8.74837e-08	-0.14881	0.562142
vnz_17160	-	tRNA (N6-threonylcarbamoyladenosine(37)-N6)-methyltransferase TrmO	-2.19944	5.12252e-08	-0.456182	0.0166878
vnz_36685	-	hypothetical protein	-3.20613	6.39089e-09	-3.5861	1.40392e-09
vnz_16265	-	proteinase	-3.27685	1.40763e-09	-2.35394	2.3725e-08
vnz_25225	-	flavin-dependent oxidoreductase	-5.62721	1.417e-09	-3.00214	4.30184e-07
vnz_28180	-	galactosyltransferase	-3.47391	1.417e-09	-1.02734	8.27396e-05
vnz_28290	-	transcriptional regulator	-4.61255	1.47579e-09	-3.56315	9.84734e-09
vnz_18620	sigF	RNA polymerase subunit sigma	4.42325	1.50195e-09	3.85126	3.85292e-09
vnz_09925	-	hypothetical protein	-0.688495	0.00113475	-2.57748	1.0531e-08
vnz_18540	-	hypothetical protein	-3.36415	1.57931e-09	-1.34981	5.54432e-06
vnz_28115	-	methyltransferase, FxLD system	-5.24741	1.60231e-09	-2.81336	1.76415e-07
vnz_30275	-	ATPase	-5.26694	4.42534e-09	-5.63942	2.07882e-09
vnz_28145	-	NUDIX hydrolase	-7.20529	1.61151e-09	-5.12038	3.46558e-08
vnz_23455	-	hypothetical protein	-2.04414	1.39537e-07	-2.49694	1.99786e-08
vnz_21620	-	PIG-L family deacetylase	2.27366	2.42225e-07	3.89787	1.6184e-09
vnz_35420	-	PIG-L family deacetylase	-4.79483	5.42277e-09	-6.12075	1.6184e-09
vnz_13965	-	hypothetical protein	2.55518	1.59496e-07	3.27852	6.56216e-09
vnz_14850	-	hypothetical protein	-3.05919	1.63132e-09	-0.117313	0.515917
vnz_15235	-	hypothetical protein	-3.48696	1.66095e-09	-1.40395	5.64993e-06
vnz_28195	-	hypothetical protein	-6.4595	1.66095e-09	-1.48005	0.000258838
vnz_14060	-	hypothetical protein	3.10713	3.57793e-08	4.35566	1.68451e-09
vnz_16125	-	aldehyde dehydrogenase	-4.24913	1.74848e-09	-3.24902	1.61278e-08
vnz_30030	-	hypothetical protein	-3.37294	3.18016e-09	-3.49347	2.1343e-09
vnz_13000	-	HNH endonuclease	-4.88923	1.78084e-09	-2.3274	1.37687e-06
vnz_13145	-	FAD-binding oxidoreductase	-0.0853141	0.703972	-3.83352	1.81833e-09
vnz_34795	cchG	multidrug ABC transporter permease	-0.466951	0.00853203	-1.61706	2.25001e-07
vnz_06565	-	glycosyl transferase	-6.10546	1.82427e-09	-5.53667	4.33206e-09
vnz_16630	-	hypothetical protein	-2.48141	1.45285e-08	-3.1343	1.86059e-09
vnz_27670	-	hypothetical protein	2.74365	1.34832e-08	3.31597	1.87493e-09
vnz_32965	-	hypothetical protein	-3.14609	1.64843e-08	-4.01713	1.92682e-09
vnz_21155	-	MFS transporter	2.39785	2.7981e-07	1.97121	1.31077e-06
vnz_16490	-	anion-transporting ATPase	-3.80194	1.98428e-09	-3.66038	2.50505e-09
vnz_15375	-	aromatic acid decarboxylase	-0.175235	0.502444	-4.74747	1.98547e-09
vnz_23140	-	hypothetical protein	-3.19903	3.46568e-09	-3.52774	1.99028e-09
vnz_06480	-	hypothetical protein	0.806677	0.0362472	-3.17732	3.36296e-07
vnz_35425	-	glucose-1-phosphate cytidylyltransferase	-4.5246	8.8009e-09	-5.85078	2.00247e-09
vnz_15840	sigE	RNA polymerase subunit sigma	0.743221	0.00310577	2.63179	5.49631e-08
vnz_24290	-	1-aminocyclopropane-1-carboxylate deaminase	-4.05424	5.65732e-09	-3.59798	1.25071e-08
vnz_35385	-	glutamate-1-semialdehyde 2,1-aminomutase	-5.55216	5.12493e-09	-5.99849	2.01622e-09
vnz_29485	-	hypothetical protein	-0.850268	0.00024339	-1.26836	5.86001e-06
vnz_28130	-	histidine triad (HIT) protein	-5.42107	2.07854e-09	-4.21487	2.02069e-08
vnz_08290	-	hypothetical protein	-3.68247	2.1239e-09	-2.32306	8.96105e-08
vnz_19195	-	hypothetical protein	-1.85178	5.08663e-08	-2.60558	2.18406e-09
vnz_19230	-	hypothetical protein	-2.4335	2.14011e-07	-4.148	2.18406e-09
vnz_35460	-	asparagine synthase (glutamine-hydrolyzing)	-5.28842	7.3881e-09	-6.55605	2.18416e-09
vnz_20875	-	RNA polymerase subunit sigma-70	-3.06464	2.74104e-08	-4.11326	2.20339e-09
vnz_35440	-	hypothetical protein	-4.56033	3.48886e-09	-5.23686	2.20339e-09
vnz_27640	-	IS5 family transposase	-4.57073	2.23474e-09	-3.18176	3.57059e-08
vnz_15910	-	hypothetical protein	3.62923	3.29917e-09	3.70896	2.27322e-09
vnz_15485	-	MerR family transcriptional regulator	2.94382	8.1388e-09	2.41571	4.13691e-08
vnz_15900	-	CopY family transcriptional repressor	3.10728	2.71712e-09	2.85422	4.40934e-09
vnz_19255	-	phosphate ABC transporter, permease protein PstA	0.202406	0.436357	4.79875	2.3068e-09
vnz_28215	-	7-carboxy-7-deazaguanine synthase QueE	-5.8921	2.30769e-09	-1.03873	0.00181124
vnz_14140	-	hypothetical protein	3.05874	6.75374e-08	3.56155	1.41177e-08
vnz_25560	-	transcriptional regulator	-1.6487	8.0971e-06	-2.56941	1.42013e-07
vnz_26620	-	DUF397 domain-containing protein	-2.1895	1.11583e-07	-2.75575	1.24263e-08
vnz_29170	-	glycogen debranching enzyme GlgX	-1.66979	1.44474e-05	-1.72487	9.1425e-06
vnz_31210	-	alkene reductase	0.410204	0.130224	2.60024	6.41814e-07
vnz_34800	cchI	multidrug ABC transporter ATP-binding protein	0.0312845	0.866564	-1.45133	1.07138e-06
vnz_22625	-	resistance protein	-2.67277	4.28215e-08	-3.75663	2.34494e-09
vnz_31975	ramC	serine/threonine protein kinase	-5.89489	2.35185e-09	-1.44433	0.000466568
vnz_35465	-	polysaccharide biosynthesis protein	-5.0265	9.15555e-09	-6.47755	2.41784e-09
vnz_06365	SoxR	redox-sensitive transcriptional activator SoxR	0.209773	0.219333	1.68337	2.18288e-07
vnz_22545	-	RNA polymerase subunit sigma-70	-1.38863	1.76019e-06	-2.81526	2.46518e-09
vnz_27130	-	TerD-family protein	-2.58219	1.39706e-08	-3.10539	2.66582e-09
vnz_10500	-	hypothetical protein	-1.47781	9.37785e-06	-2.08045	2.33589e-07
vnz_15845	cseA	hypothetical protein	0.716172	0.00114189	1.89424	1.73528e-07
vnz_26265	-	thiamine ABC transporter substrate-binding protein	1.87657	6.62564e-08	2.72753	2.46518e-09
vnz_12630	bldH	AraC family transcriptional regulator	-2.43164	4.59833e-08	-3.37882	2.469e-09
vnz_23120	-	septum formation initiator	-3.39343	4.47484e-09	-4.55912	2.49461e-09
vnz_29850	-	hypothetical protein	-4.97462	5.6206e-09	-5.37313	2.49461e-09
vnz_14550	-	DNA-binding response regulator	-2.56777	2.17663e-07	-4.29974	2.52576e-09
vnz_01265	-	hypothetical protein	-7.39499	2.52893e-09	-5.07345	2.87098e-08
vnz_14045	-	hypothetical protein	3.19954	2.81935e-08	4.10881	2.5617e-09
vnz_18590	-	MarR family transcriptional regulator	1.20857	0.00244588	5.38136	2.5617e-09
vnz_19265	-	phosphate ABC transporter substrate-binding protein PstS	-0.185993	0.50448	5.02999	2.56705e-09
vnz_16055	-	tRNA lysidine(34) synthetase TilS	-2.38957	2.56783e-09	-2.0167	1.07729e-08
vnz_35410	-	peptidase M28	-6.93964	3.46568e-09	-7.93098	2.57112e-09
vnz_28210	-	hypothetical protein	-5.38065	2.59513e-09	-1.21152	0.000432338
vnz_22540	-	hypothetical protein	-1.95753	1.04817e-07	-2.93787	2.61791e-09
vnz_28190	-	GTP cyclohydrolase	-3.86236	2.0368e-08	-3.67703	2.07722e-08
vnz_21595	-	transcriptional regulator	-0.856057	4.9113e-05	-2.46816	2.66957e-09
vnz_32080	-	hypothetical protein	-0.863609	0.000100361	-1.06035	1.35958e-05
vnz_34770	cchA	methionyl-tRNA formyltransferase	-2.16082	3.54541e-05	-5.42659	1.72246e-08
vnz_19235	-	transcriptional regulator	-1.88538	6.81764e-07	-3.45528	2.80614e-09
vnz_28300	-	hypothetical protein	-2.95672	1.39817e-08	-2.45685	6.2317e-08
vnz_19815	-	hypothetical protein	-3.93874	2.81653e-09	-2.3828	1.89612e-07
vnz_14710	-	lysine transporter LysE	-2.94056	2.82531e-09	0.00923485	0.963135
vnz_22620	-	hypothetical protein	-3.45753	1.7999e-08	-4.42418	2.93055e-09
vnz_16160	-	hypothetical protein	2.37506	9.53012e-09	2.6237	3.64993e-09
vnz_28350	-	hypothetical protein	-2.92057	3.14807e-09	-1.58564	7.97081e-07
vnz_01285	-	RNA-binding protein	-2.30221	1.98324e-08	-2.80143	3.09534e-09
vnz_19085	-	MFS transporter	-3.45805	1.48013e-07	-5.62301	3.09534e-09
vnz_19260	-	phosphate ABC transporter permease subunit PstC	0.234276	0.378856	4.79153	3.09534e-09
vnz_24915	-	hypothetical protein	-4.60813	3.11502e-09	-2.74437	1.92508e-07
vnz_14165	-	hypothetical protein	2.78038	2.22077e-08	2.63087	2.42778e-08
vnz_27580	-	enoyl-CoA hydratase	-3.9158	3.16796e-09	1.03735	0.000341417
vnz_15460	-	hypothetical protein	3.09881	4.08195e-08	4.15068	3.20099e-09
vnz_36680	-	hypothetical protein	-2.64433	1.29367e-08	-2.95959	3.28016e-09
vnz_26100	-	DNA primase	-4.69304	3.29917e-09	-2.14384	1.75879e-06
vnz_21530	-	tape-measure protein	3.49981	3.78339e-09	3.71338	3.30802e-09
vnz_22975	-	hypothetical protein	-4.06429	8.85257e-09	-3.29092	2.75342e-08
vnz_35120	-	transcriptional regulator	-1.42911	4.63061e-05	-2.89977	3.80318e-08
vnz_13970	-	hypothetical protein	2.65275	1.41571e-07	3.13594	1.41821e-08
vnz_23105	-	hypothetical protein	-3.36909	3.69582e-08	-3.85459	1.63914e-08
vnz_10495	-	hypothetical protein	-1.81851	4.98465e-06	-2.20292	6.18522e-07
vnz_23460	-	DNA mismatch repair protein MutT	-1.34302	2.19569e-06	-1.42831	9.99027e-07
vnz_06655	-	bifunctional acetaldehyde-CoA/alcohol dehydrogenase	1.97108	1.86224e-06	2.81805	2.87098e-08
vnz_05095	-	amine oxidase	-3.49812	2.91612e-08	-4.40792	3.47104e-09
vnz_14620	-	AraC family transcriptional regulator	0.972277	0.000926621	4.06101	3.47104e-09
vnz_32385	-	hypothetical protein	-1.67684	2.8508e-06	-3.17873	3.52299e-09
vnz_16130	-	transcriptional regulator	-4.18643	3.54988e-09	-4.09301	4.33715e-09
vnz_26360	-	hypothetical protein	0.0337061	0.834163	2.46703	3.55334e-09
vnz_27250	-	two-component system response regulator	-2.36158	6.7372e-08	-3.11734	3.55334e-09
vnz_28555	-	GntR family transcriptional regulator	0.0698588	0.740056	-0.151888	0.447304
vnz_14615	-	resuscitation-promoting factor	0.0876914	0.616694	2.54837	3.71111e-09
vnz_27235	-	DNA-binding response regulator	-0.806586	0.000779862	-2.30278	6.00234e-08
vnz_30400	-	gamma-glutamyltransferase	-1.09649	0.000132453	-1.21122	4.1908e-05
vnz_28140	-	hypothetical protein	-6.5639	3.75324e-09	-4.39116	1.49924e-07
vnz_31040	-	choline transporter	2.85535	1.68639e-08	1.9262	3.32168e-07
vnz_18605	-	short-chain dehydrogenase	-1.48978	1.93872e-05	-3.77048	3.85292e-09
vnz_20555	-	FAD-binding oxidoreductase	-1.95983	6.17048e-08	-2.57756	3.86227e-09
vnz_30980	-	hypothetical protein	-2.96263	1.9393e-08	-3.18799	3.89756e-09
vnz_19590	-	DUF461 domain-containing protein	0.308161	0.0961383	-1.20427	1.19173e-05
vnz_16840	-	hypothetical protein	-2.78171	2.39056e-06	-6.45306	4.00435e-09
vnz_20585	-	oxidoreductase	-2.65381	1.21957e-07	-3.88286	4.00435e-09
vnz_10640	-	ATP/GTP-binding protein	2.78822	4.00925e-09	2.31436	2.2478e-08
vnz_29390	-	hypothetical protein	-3.31156	2.21596e-07	-5.42166	4.01524e-09
vnz_21625	-	hypothetical protein	1.80753	1.3368e-07	2.62787	4.08368e-09
vnz_36040	-	NUDIX domain-containing protein	-4.82545	4.11582e-09	-2.27882	1.94925e-06
vnz_19250	-	phosphate ABC transporter ATP-binding protein	0.0407924	0.888483	4.57877	4.14754e-09
vnz_35430	-	SAM-dependent methyltransferase	-4.63519	1.98324e-08	-6.13906	4.14754e-09
vnz_13135	-	hypothetical protein	-2.67607	4.15878e-09	-2.45871	8.12981e-09
vnz_34845	-	N-acetyl-gamma-glutamyl-phosphate reductase	-0.913745	0.00249031	-2.86219	1.41657e-07
vnz_13975	-	hypothetical protein	2.83837	1.48641e-07	2.97384	2.82483e-08
vnz_08260	-	hypothetical protein	3.52753	1.90921e-08	2.5011	2.30309e-07
vnz_14080	-	hypothetical protein	3.27761	1.28291e-07	3.77792	2.80175e-08
vnz_17520	-	type IV secretion protein Rhs	-1.98221	7.36874e-07	-1.36168	1.97492e-05
vnz_29660	-	bilirubin oxidase	-1.07734	0.00118986	0.0119655	0.972167
vnz_34760	-	ABC transporter permease	-1.41731	2.61179e-05	-3.81496	4.33206e-09
vnz_21525	-	phage tail protein	3.84379	4.35704e-09	3.13382	2.06432e-08
vnz_16495	wblA	WhiB family transcriptional regulator	-4.36016	2.99435e-08	-5.53029	4.39371e-09
vnz_14160	-	hypothetical protein	3.12263	3.72958e-08	3.12175	2.26545e-08
vnz_24345	-	glyoxalase	-2.11482	1.49699e-07	-0.987363	0.000151794
vnz_14965	-	formate C-acetyltransferase	1.64226	7.18005e-06	3.56874	4.45583e-09
vnz_03165	-	IS5 family transposase	-4.46762	4.48589e-09	-2.84211	1.17221e-07
vnz_01970	-	hypothetical protein	-5.30619	7.71739e-09	-1.36766	0.00686281
vnz_28345	-	hypothetical protein	-3.51257	4.70634e-09	-3.32254	9.09615e-09
vnz_32975	-	hypothetical protein	-2.38798	2.67233e-08	-2.88831	4.77128e-09
vnz_35450	-	heparinase	-4.49507	1.95965e-08	-5.52846	4.78033e-09
vnz_05240	-	30S ribosomal protein S13	-1.95672	3.24764e-07	-2.85428	9.69253e-09
vnz_19205	-	hypothetical protein	-2.15191	1.01157e-07	-2.79606	9.328e-09
vnz_03570	-	hypothetical protein	1.3415	0.000142313	2.83792	8.25265e-08
vnz_15030	-	transcriptional regulator	2.01468	1.48641e-07	2.8733	4.89891e-09
vnz_30290	-	hypothetical protein	-3.31167	1.24378e-08	-3.5715	4.89891e-09
vnz_10475	-	hypothetical protein	0.78868	0.226277	-5.18502	4.9429e-09
vnz_27575	-	3-hydroxyisobutyrate dehydrogenase	-3.93411	4.97713e-09	1.53357	3.40294e-05
vnz_29080	-	transcriptional regulator	-1.09077	3.79493e-05	-1.81422	3.0078e-07
vnz_18450	nepA	hypothetical protein	-4.83807	5.08471e-09	-2.40262	1.05951e-06
vnz_32830	-	xylose isomerase	1.86106	7.5129e-07	0.842181	0.000878133
vnz_22470	-	glycosyl transferase	-0.0866827	0.771834	5.09027	5.20058e-09
vnz_14130	-	hypothetical protein	3.3013	5.10123e-08	3.70959	1.41177e-08
vnz_09595	-	DNA primase	-0.551605	0.00288395	-2.4147	5.4768e-09
vnz_29495	-	electron transfer flavoprotein subunit beta	-1.17924	0.000527815	0.106173	0.69876
vnz_03560	-	hypothetical protein	-1.87423	2.03089e-07	-2.83011	5.52785e-09
vnz_13955	-	transcriptional regulator	2.54156	2.12807e-07	3.74235	5.54591e-09
vnz_03695	-	alpha-sialidase	-0.565668	0.0216966	4.18547	5.56405e-09
vnz_13960	-	hypothetical protein	2.17145	3.91358e-07	3.40831	5.56405e-09
vnz_14155	-	N-acetylmuramoyl-L-alanine amidase	1.70071	1.36243e-06	2.65018	1.83339e-08
vnz_27635	-	hypothetical protein	-3.89747	5.68874e-09	-3.38447	1.48301e-08
vnz_13930	-	hypothetical protein	3.91294	5.70511e-09	2.93366	5.65983e-08
vnz_25355	-	dehydrogenase	-4.12664	5.70511e-09	-2.4336	3.29386e-06
vnz_11305	-	peptidase M4 family protein	-3.00854	5.71699e-09	-2.36445	5.65983e-08
vnz_08995	-	adenosylcobinamide-GDP ribazoletransferase	-2.60643	8.87937e-08	-3.59082	5.88994e-09
vnz_07815	-	hypothetical protein	-4.29622	1.68639e-08	-5.04704	5.93007e-09
vnz_04805	-	histidine kinase	-0.181482	0.477766	-2.13942	1.27187e-06
vnz_10065	-	hypothetical protein	0.315377	0.186317	-1.16009	0.00208552
vnz_19090	-	asparagine synthase	-1.45341	6.25488e-06	-2.00502	2.47405e-07
vnz_14075	-	phage portal protein	2.99358	2.7981e-07	4.17405	1.41821e-08
vnz_18260	-	histidine kinase	1.8355	3.07456e-07	1.90748	1.83144e-07
vnz_22555	-	hypothetical protein	1.23219	0.00106225	4.94756	1.23006e-08
vnz_00400	-	mini-circle protein	-1.48335	4.15564e-06	-1.89958	3.51195e-07
vnz_29070	-	dehydrogenase	-0.327096	0.0878232	-0.856991	0.000292672
vnz_31145	-	radical SAM protein	4.1949	6.2297e-09	3.48086	2.30223e-08
vnz_22265	-	hypothetical protein	1.68679	2.97329e-07	1.07137	1.44256e-05
vnz_10800	-	acyl carrier protein	-0.0455562	0.8284	-0.196857	0.299939
vnz_16410	-	hypothetical protein	-6.27051	6.51779e-09	-4.74034	4.13024e-08
vnz_28625	-	hypothetical protein	-3.71304	6.51779e-09	-2.77732	5.73375e-08
vnz_31575	-	ATP-binding protein	-3.26969	7.18142e-08	-3.48151	5.08402e-08
vnz_19215	-	peptidase P60	-2.7883	1.08068e-08	-2.74042	1.16504e-08
vnz_05750	-	glyoxalase	0.899115	6.42585e-05	2.4254	6.54679e-09
vnz_18400	-	phosphatase	2.506	2.72039e-08	2.89965	6.56216e-09
vnz_18610	-	hypothetical protein	-1.81982	1.99785e-05	-4.38161	6.56216e-09
vnz_12775	-	IclR family transcriptional regulator	-1.82872	3.01886e-07	-2.39781	2.1439e-08
vnz_04635	-	hypothetical protein	0.175605	0.438318	-3.01284	1.94937e-08
vnz_35415	-	NAD-dependent dehydratase	-4.51211	4.35966e-08	-6.18446	6.65212e-09
vnz_07375	-	penicillin amidase	4.52799	6.78249e-09	3.28882	7.45611e-08
vnz_28135	-	methyltransferase	-5.47381	6.78249e-09	-3.5171	2.27107e-07
vnz_03355	-	MFS transporter	3.2352	6.93891e-09	-0.424207	0.0379485
vnz_20305	-	helix-turn-helix transcriptional regulator	-2.82364	6.93891e-09	-1.94608	1.92462e-07
vnz_17205	-	hypothetical protein	-6.94754	7.00079e-09	0.606864	0.216163
vnz_19875	-	FAD-binding monooxygenase	-2.51566	7.00079e-09	-1.66776	2.49429e-07
vnz_23515	-	hypothetical protein	3.90911	7.00079e-09	0.910401	0.00113353
vnz_00810	-	arabinose ABC transporter permease	-4.44289	1.15342e-07	-0.998622	0.0011015
vnz_10490	-	hypothetical protein	-1.95903	4.53512e-06	-2.2106	1.16757e-06
vnz_25230	-	glycogen phosphorylase	-0.956934	2.45116e-05	-0.568474	0.00153183
vnz_23115	-	septum formation initiator	-3.12327	4.28215e-08	-4.24576	7.20914e-09
vnz_35455	-	oxidoreductase	-4.75608	2.41242e-08	-5.66557	7.28944e-09
vnz_01255	-	hypothetical protein	-1.34914	5.48164e-05	-2.2801	4.22327e-07
vnz_35395	-	hypothetical protein	-6.38821	7.85899e-09	-5.61173	7.31441e-09
vnz_01065	-	ribonuclease	0.863972	0.0225821	1.06839	0.0170889
vnz_04545	-	iron-sulfur protein	-1.5826	2.68833e-06	-2.94584	7.42246e-09
vnz_12345	-	ABC transporter ATP-binding protein	-2.43183	2.68243e-07	-2.42342	2.35304e-07
vnz_33800	-	hypothetical protein	0.62557	0.0387675	1.50401	8.02329e-06
vnz_28205	-	hypothetical protein	-5.07882	7.4759e-09	-1.20951	0.000871127
vnz_20575	-	EamA family transporter	2.31285	1.68449e-07	3.20059	7.50892e-09
vnz_01445	-	alpha/beta hydrolase	-2.96015	7.55689e-09	-1.49091	3.21827e-06
vnz_28125	-	methyltransferase	-5.50347	7.58398e-09	-4.05902	9.60948e-08
vnz_00220	-	hypothetical protein	0.181823	0.404209	1.5787	4.60981e-06
vnz_28295	-	hypothetical protein	-2.58868	5.12252e-08	-1.4326	9.22107e-06
vnz_31520	-	6-phospho-beta-glucosidase	-0.760378	0.000142829	-1.03095	7.79482e-06
vnz_22950	-	glycosyl transferase family 1	-3.19278	1.41296e-07	-3.44105	3.46301e-08
vnz_24650	-	hypothetical protein	-1.87363	6.11963e-08	-2.30396	8.09351e-09
vnz_03275	-	hypothetical protein	-1.59027	1.52097e-06	-2.81211	8.19625e-09
vnz_14050	-	hypothetical protein	3.37016	7.34614e-08	4.15277	8.19625e-09
vnz_34865	-	hypothetical protein	-2.19398	1.57179e-06	-3.67743	8.3216e-09
vnz_32695	-	pyridoxamine 5'-phosphate oxidase	-1.28246	2.86007e-05	-0.337486	0.103231
vnz_06965	-	sterol-binding protein	1.64797	1.24859e-07	2.18378	8.36146e-09
vnz_30655	-	biotin carboxylase	-2.78431	9.55433e-09	-2.69703	8.36625e-09
vnz_08075	-	lysine 6-monooxygenase	0.621245	0.0381501	-4.76675	8.4137e-09
vnz_02840	-	Appr-1-p processing protein	0.950656	2.52854e-05	2.2697	8.48342e-09
vnz_25815	-	hypothetical protein	-3.25844	2.99435e-08	-3.91091	8.48342e-09
vnz_21175	-	hypothetical protein	-1.50383	8.33438e-06	-2.65713	7.95567e-08
vnz_15545	-	hypothetical protein	4.33908	8.65055e-09	3.27395	6.89819e-08
vnz_11225	-	hypothetical protein	2.05514	2.83009e-06	4.04774	8.71866e-09
vnz_27045	-	hypothetical protein	1.16164	3.02262e-05	1.71307	6.69875e-07
vnz_20870	-	MDMPI N domain containing protein	-2.57491	6.75374e-08	-3.19483	8.79295e-09
vnz_09440	-	glutamine synthetase	0.200608	0.235354	0.933055	5.55544e-05
vnz_28245	-	hypothetical protein	-5.43232	8.85257e-09	-1.43196	0.00219758
vnz_25720	-	3-isopropylmalate dehydrogenase	0.533216	0.0816394	-3.6875	4.25178e-08
vnz_12400	-	copper-transporting ATPase	3.1555	9.0856e-09	0.51687	0.0186548
vnz_14515	-	hypothetical protein	2.9728	9.0856e-09	1.47466	4.28654e-05
vnz_30440	-	UL36 very large tegument protein	-1.60519	0.000172429	-0.938903	0.0113466
vnz_06640	-	DNA polymerase III subunit alpha	2.75918	3.68821e-08	3.15255	9.1704e-09
vnz_24730	-	hypothetical protein	-4.09282	9.22062e-09	-3.99251	9.78794e-09
vnz_33895	-	hypothetical protein	-2.97437	9.22476e-09	-2.31421	5.65983e-08
vnz_21480	-	hypothetical protein	4.34389	9.22937e-09	2.25503	1.49654e-06
vnz_27565	-	acyl-CoA dehydrogenase	-4.17918	9.22937e-09	0.789695	0.00857873
vnz_14135	-	hypothetical protein	3.12943	1.59618e-07	3.86553	1.70816e-08
vnz_00815	-	hypothetical protein	-1.67006	6.18056e-07	0.228843	0.180586
vnz_34905	-	BCCT transporter	3.56679	3.17881e-08	1.57208	3.04538e-05
vnz_24625	-	histidine kinase	-2.04324	5.22081e-07	-3.1663	9.35425e-09
vnz_08080	-	aspartate aminotransferase family protein	-2.09177	1.37074e-05	-5.12284	9.39855e-09
vnz_28250	-	glucoamylase	-4.10014	9.58437e-09	-0.299687	0.246752
vnz_32255	-	GNAT family N-acetyltransferase	-3.09494	6.66966e-08	-3.85135	1.30264e-08
vnz_29185	-	hypothetical protein	-2.15073	5.55347e-06	-1.91258	1.34255e-05
vnz_16255	-	hypothetical protein	-4.47633	9.70432e-09	-0.28169	0.403245
vnz_06260	-	RNA-binding protein	-1.83473	4.35846e-07	-2.70004	9.72643e-09
vnz_03085	-	spore photoproduct lyase family protein	1.29471	7.1772e-06	1.21435	6.97998e-06
vnz_14145	-	hypothetical protein	2.77569	1.48641e-07	3.51163	1.41177e-08
vnz_17480	-	two-component sensor histidine kinase	1.77159	1.18794e-07	2.29468	1.02577e-08
vnz_24270	sigH	RNA polymerase subunit sigma	-1.29079	2.71113e-06	-2.31248	1.02688e-08
vnz_21510	-	hypothetical protein	2.9536	1.96402e-08	2.42526	9.69797e-08
vnz_22885	-	RdlA protein	-3.05488	1.04029e-08	-2.82177	1.80542e-08
vnz_16685	-	chitinase	-1.11046	8.31969e-05	-1.42195	7.92296e-06
vnz_24350	-	VOC family virulence protein	-2.34389	1.93936e-08	-0.351087	0.0522329
vnz_17505	-	helix-turn-helix domain-containing protein	-3.95475	1.66156e-08	-4.17534	1.07745e-08
vnz_21250	abrC3	DNA-binding response regulator	0.433068	0.0118673	-2.20828	1.07745e-08
vnz_00710	-	mycothione reductase	0.381121	0.0532311	1.73219	5.71837e-07
vnz_28265	-	hypothetical protein	-3.71041	1.08247e-08	-0.568064	0.0222752
vnz_16250	-	hypothetical protein	-4.11504	1.09138e-08	-0.719743	0.0130241
vnz_36560	-	serine protease	-5.80167	2.53339e-08	-6.65492	1.10152e-08
vnz_16915	-	hypothetical protein	2.8503	9.56949e-06	5.95937	1.10199e-08
vnz_03100	-	hypothetical protein	3.41362	1.10202e-08	1.85938	1.59195e-06
vnz_01610	-	hypothetical protein	-0.904745	0.00150079	-3.32373	1.10683e-08
vnz_04800	-	dynein regulation protein LC7	0.00156819	0.996731	-2.6155	6.98696e-07
vnz_10030	-	methyltransferase	-0.467344	0.0185964	-0.452258	0.0206255
vnz_15850	-	DNA-binding response regulator	0.879616	0.000684402	1.77728	1.12437e-06
vnz_14085	-	hypothetical protein	3.21498	1.83353e-07	3.63915	5.46184e-08
vnz_29490	-	electron transfer flavoprotein subunit alpha	-0.917927	0.00136265	0.763717	0.00489823
vnz_19200	-	hypothetical protein	-1.66143	4.45591e-06	-2.56874	8.2492e-08
vnz_32535	-	cellulose 1,4-beta-cellobiosidase	0.863458	0.0236442	-4.69483	1.13096e-08
vnz_16335	-	small secreted protein	-0.385806	0.161649	-0.284719	0.28371
vnz_24590	-	GNAT family N-acetyltransferase	-0.852358	0.00240597	-1.65457	9.6689e-06
vnz_29075	-	DUF397 domain-containing protein	-0.585091	0.0123888	-1.53606	6.41594e-06
vnz_09170	-	oxidoreductase	1.13187	3.18688e-05	1.9521	1.5977e-07
vnz_14715	-	hypothetical protein	-1.7705	2.64243e-07	-0.0152579	0.934402
vnz_17385	-	universal stress protein UspA	2.82135	6.59274e-08	2.75359	6.95694e-08
vnz_09635	-	hypothetical protein	0.747639	0.00993567	1.37663	6.75361e-05
vnz_20645	-	TetR family transcriptional regulator	0.407498	0.03597	1.02558	6.56959e-05
vnz_23415	-	AfsR family transcriptional regulator	-0.071087	0.652416	0.937112	1.99426e-05
vnz_33795	-	gas vesicle synthesis protein	1.49608	0.00220639	1.4508	2.21427e-05
vnz_25360	-	hypothetical protein	-5.11184	1.17738e-08	-4.64899	2.90751e-08
vnz_24265	-	hypothetical protein	-1.03608	7.74151e-06	-2.04196	1.17924e-08
vnz_25185	-	maltokinase	-1.92899	8.23066e-06	-3.66494	1.18147e-08
vnz_27105	-	IucA/IucC family protein	-6.13907	1.57416e-08	-6.13466	1.18147e-08
vnz_32470	-	DUF2470 domain-containing protein	-0.0324888	0.885818	-1.89522	5.62694e-07
vnz_22995	-	tyrosinase co-factor protein	-4.15714	1.19028e-08	-1.25878	0.000193577
vnz_33660	-	hypothetical protein	-5.71494	1.19276e-08	-4.11694	1.1247e-07
vnz_00490	-	hypothetical protein	-1.89651	3.11508e-07	-1.83322	3.96239e-07
vnz_14150	-	hypothetical protein	1.99866	4.46147e-06	3.34774	2.78058e-08
vnz_07515	-	short-chain dehydrogenase	1.48546	3.12742e-05	2.65881	1.41657e-07
vnz_29215	-	hypothetical protein	-2.47939	2.22101e-07	-3.43053	1.26676e-08
vnz_10635	-	phosphoribosyltransferase	2.9504	1.2955e-08	2.36645	9.15556e-08
vnz_11940	-	hyaluronidase	-1.03691	1.928e-05	-0.397983	0.0187205
vnz_19000	-	hypothetical protein	-3.36709	1.3609e-07	-4.24733	1.32375e-08
vnz_35400	-	glycosyl transferase	-6.5313	3.83682e-08	-7.51093	1.33542e-08
vnz_21585	-	hypothetical protein	3.40607	7.22755e-08	3.30497	2.25593e-07
vnz_02605	-	hypothetical protein	-2.20656	7.42533e-07	-3.41524	1.37025e-08
vnz_19190	-	ATP/GTP-binding protein	-2.04057	1.1844e-07	-2.5534	1.37025e-08
vnz_29410	-	hypothetical protein	-0.726351	0.000901701	-2.50461	1.39283e-08
vnz_14095	-	hypothetical protein	3.81431	1.22063e-07	3.43435	1.49557e-07
vnz_32435	-	transcriptional regulator	-1.48552	1.98131e-06	-2.63523	1.40284e-08
vnz_22465	-	hypothetical protein	0.172629	0.565258	4.78409	1.40598e-08
vnz_04025	-	hypothetical protein	2.23857	2.6828e-06	0.653546	0.0156258
vnz_10070	-	DoxX family protein	-2.03896	9.05734e-06	-4.27994	1.41821e-08
vnz_11470	-	hypothetical protein	2.33908	2.34193e-08	1.19893	1.05164e-05
vnz_36080	-	alpha/beta hydrolase	-2.4426	1.43611e-08	-2.12474	4.20912e-08
vnz_28590	-	hypothetical protein	-2.21195	1.28291e-07	-2.13538	1.19135e-07
vnz_07380	-	siderophore biosynthesis protein	3.64353	1.47298e-08	3.1437	4.64687e-08
vnz_25290	-	hypothetical protein	-0.61821	0.00874824	-2.49625	7.26159e-08
vnz_35390	-	dTDP-4-dehydrorhamnose 3,5-epimerase	-6.09451	5.12252e-08	-6.74806	1.48301e-08
vnz_17390	-	glyoxalase	2.98105	1.51687e-08	2.16905	2.05572e-07
vnz_01685	-	hypothetical protein	-1.96033	7.39145e-07	-2.89214	1.53896e-08
vnz_05235	-	guanylate kinase	-1.54597	7.74197e-07	-2.32808	1.54059e-08
vnz_31030	-	DUF2191 domain-containing protein	-4.0679	1.59597e-08	-4.1107	1.63914e-08
vnz_15995	-	ABC transporter permease	2.42539	2.03467e-07	3.38358	1.60064e-08
vnz_22900	-	dimethylaniline monooxygenase	-2.8062	2.6959e-07	-3.94305	1.60173e-08
vnz_00225	-	polyprenyl synthetase	-3.08388	1.60321e-08	-1.48926	6.00616e-06
vnz_35800	-	serine/threonine protein kinase	-2.0326	6.34138e-07	-2.98973	1.61075e-08
vnz_29675	-	hypothetical protein	-2.72882	0.00012627	-1.73875	0.00297114
vnz_01960	-	GntR family transcriptional regulator	-2.96442	3.1441e-08	-2.9836	3.90033e-08
vnz_29665	-	hypothetical protein	-1.06348	0.00216716	0.0377077	0.905468
vnz_00240	-	ABC transporter permease	-4.21492	1.63744e-08	-3.82586	2.2478e-08
vnz_17470	-	phosphatase	0.652906	0.0268533	4.14572	1.63914e-08
vnz_21515	-	hypothetical protein	3.66703	1.6451e-08	2.75289	1.51158e-07
vnz_28260	-	hypothetical protein	-4.09494	1.64843e-08	-0.505376	0.073513
vnz_28680	-	ATP-binding protein	1.48835	5.8599e-05	0.14456	0.540332
vnz_27115	-	repressor LexA	-2.70516	1.68639e-08	-2.51049	2.95258e-08
vnz_16675	-	transcriptional regulator	-1.53472	7.65034e-06	-2.2363	1.92508e-07
vnz_10950	-	NUDIX hydrolase	-3.58502	0.000127717	-6.73005	1.69412e-08
vnz_32870	-	MBL fold metallo-hydrolase	-2.10776	2.01915e-07	-2.41744	4.90766e-08
vnz_33670	-	hypothetical protein	-2.16974	1.02215e-05	-2.3726	3.97898e-06
vnz_35435	-	glycosyl transferase	-4.95526	4.25654e-08	-6.15659	1.70816e-08
vnz_33785	-	gas vesicle protein	0.979254	0.000427211	1.49411	2.68873e-06
vnz_17535	-	phosphatase	0.846082	0.000105303	2.14091	1.72349e-08
vnz_13380	-	cell division ATP-binding protein FtsE	-1.19663	7.26526e-05	-2.54427	7.36518e-08
vnz_12105	-	ATP-binding protein	3.18419	7.75511e-08	2.10403	2.07012e-06
vnz_16985	-	hypothetical protein	-4.33712	1.74304e-08	-2.04476	2.04256e-05
vnz_32690	-	alpha-xylosidase	-1.50458	1.54136e-05	-1.29498	8.95597e-05
vnz_24705	-	PBS lyase	-2.3333	1.76902e-08	-1.82998	1.39938e-07
vnz_19585	phoP	DNA-binding response regulator	0.0477129	0.840681	3.05614	1.78021e-08
vnz_24535	-	tetratricopeptide repeat protein	-2.88506	1.79933e-08	-2.1852	2.0993e-07
vnz_20565	-	DUF397 domain-containing protein	-1.27382	0.000130601	-3.41323	1.80542e-08
vnz_15985	-	amino acid ABC transporter substrate-binding protein	2.48629	4.88827e-08	2.85918	1.80778e-08
vnz_27040	-	hypothetical protein	1.11661	2.31439e-05	1.58257	7.37644e-07
vnz_06550	-	hypothetical protein	-0.525319	0.0461666	-0.685904	0.0111123
vnz_10080	-	hypothetical protein	-0.263045	0.130292	1.12551	1.15118e-05
vnz_10085	-	hypothetical protein	-1.01523	0.000500742	3.13146	2.8188e-08
vnz_13025	malX2	PTS sugar transporter	2.93515	1.83353e-08	1.49165	7.01766e-06
vnz_03270	-	sporulation protein	-1.41596	1.5107e-06	-2.23357	1.84287e-08
vnz_16215	-	bifunctional 3'-5' exonuclease/DNA polymerase	1.43728	2.37156e-06	2.34345	1.85953e-08
vnz_03510	-	hypothetical protein	-1.53763	0.000162522	-2.68197	1.17377e-06
vnz_22990	-	tyrosinase	-4.12178	1.89285e-08	-1.35947	0.000193232
vnz_14995	-	hypothetical protein	-3.19078	1.9268e-08	-2.30235	2.79339e-07
vnz_28405	-	hypothetical protein	-1.02058	0.000647469	0.751088	0.00516157
vnz_01275	-	N-acetylmuramoyl-L-alanine amidase	-5.95468	1.93936e-08	-5.21721	2.70963e-08
vnz_05630	-	5,6-dimethylbenzimidazole synthase	-0.761865	0.00278594	-2.05598	5.25874e-07
vnz_16680	-	DUF397 domain-containing protein	-1.2907	4.3526e-05	-1.54108	7.53667e-06
vnz_10810	-	hypothetical protein	1.39458	5.1679e-05	0.977313	0.000774405
vnz_09845	-	hypothetical protein	-0.999856	0.000189057	-1.28568	3.31008e-05
vnz_25065	-	co-chaperone YbbN	-0.150003	0.36346	-0.532749	0.00345102
vnz_02955	-	hypothetical protein	-1.77717	5.41383e-06	-2.75042	2.82456e-08
vnz_30040	-	transcriptional regulator	-1.01938	3.96844e-05	-1.68922	3.49525e-07
vnz_30260	-	hypothetical protein	-1.584	6.31379e-07	-2.19002	2.09458e-08
vnz_31955	-	helix-turn-helix transcriptional regulator	-3.76893	2.09573e-08	-1.62458	3.5007e-05
vnz_32380	-	hypothetical protein	-2.25362	7.02831e-07	-3.16943	2.1439e-08
vnz_06770	-	ABC transporter permease	2.69461	6.19863e-07	2.19281	1.28633e-06
vnz_23165	-	hypothetical protein	-2.6101	2.16137e-08	-2.08986	1.41383e-07
vnz_30135	-	malate synthase A	0.499921	0.0451505	0.00338651	0.990304
vnz_16245	-	hypothetical protein	-3.96808	2.19698e-08	-0.53039	0.064729
vnz_31675	-	carboxypeptidase	-3.36469	1.30221e-07	-3.97742	2.21364e-08
vnz_01440	-	sialidase	-2.29024	2.22494e-08	-1.35152	3.20977e-06
vnz_12575	-	NADPH-dependent ferric siderophore reductase	3.46913	4.18944e-08	3.70983	2.24229e-08
vnz_28650	-	hypothetical protein	-3.35229	6.59274e-08	-3.59378	2.2478e-08
vnz_31075	-	dTDP-glucose 4,6-dehydratase	1.11725	6.17581e-05	2.82842	2.25812e-08
vnz_28185	-	signal transduction protein	-2.93065	2.34193e-08	-1.09215	0.000179677
vnz_12870	-	GntR family transcriptional regulator	-0.0332497	0.907984	0.445039	0.102063
vnz_13390	-	hypothetical protein	-0.0526026	0.799557	0.588497	0.00687256
vnz_25755	-	hypothetical protein	3.1289	4.19008e-08	1.52534	1.89979e-05
vnz_14110	-	hypothetical protein	3.37775	2.19763e-07	3.97403	2.55193e-08
vnz_13585	-	hypothetical protein	0.446543	0.0170643	0.817015	0.000221789
vnz_33675	-	GGDEF domain-containing protein	-1.67842	0.000110695	-2.67981	1.65241e-06
vnz_24365	-	DNA mismatch repair protein MutT	-1.26849	0.000100417	-1.77769	4.49847e-06
vnz_25285	-	enoyl-CoA hydratase	0.286534	0.208491	1.24538	6.49985e-05
vnz_20320	-	GNAT family N-acetyltransferase	-1.63041	1.43115e-05	-3.25212	2.47809e-08
vnz_32420	-	nitric oxide synthase oxygenase	-4.59814	1.40353e-07	-5.64989	2.47809e-08
vnz_09165	-	GntR family transcriptional regulator	1.47176	7.4427e-06	2.10525	1.73755e-07
vnz_04790	-	ATP-binding protein	-0.103379	0.706343	-2.79089	1.80044e-07
vnz_35285	-	serine/threonine protein kinase	-3.70248	2.53339e-08	-2.93705	3.39346e-07
vnz_27570	-	3-hydroxyisobutyryl-CoA hydrolase	-4.00512	2.53417e-08	1.8024	3.86735e-05
vnz_22105	-	hypothetical protein	-1.45625	1.44479e-05	-2.4846	1.13242e-07
vnz_22330	-	D-alanyl-D-alanine carboxypeptidase	1.21926	1.16447e-05	2.31565	2.58554e-08
vnz_06880	-	hypothetical protein	-0.42918	0.0169653	0.1051	0.523441
vnz_04720	-	phosphoenolpyruvate--carbohydrate phosphotransferase	2.95716	4.97356e-08	2.03066	1.16805e-06
vnz_06760	-	hypothetical protein	2.99617	1.29966e-07	1.46781	1.94948e-05
vnz_13980	-	hypothetical protein	2.82123	1.35459e-06	2.81599	3.28636e-07
vnz_27155	-	MFS transporter	-1.50499	7.82041e-06	1.03704	0.000198979
vnz_15810	-	hypothetical protein	-0.873627	0.000396113	-2.50989	2.62505e-08
vnz_19565	-	hypothetical protein	0.782983	0.000531175	2.49814	2.66266e-08
vnz_04960	-	acyl-CoA dehydrogenase	-1.80752	1.17129e-06	-2.51939	2.66749e-08
vnz_03095	-	hypothetical protein	3.09788	4.01417e-08	1.88062	1.75879e-06
vnz_17395	-	ABC transporter	2.45801	2.72014e-08	1.65089	7.53819e-07
vnz_17475	-	hypothetical protein	2.3724	8.55754e-08	2.66274	2.73181e-08
vnz_00170	-	hypothetical protein	-0.612263	0.00626933	-0.577435	0.0109671
vnz_01580	-	hypothetical protein	0.879219	0.000180692	2.25898	2.77821e-08
vnz_34750	-	iron ABC transporter substrate-binding protein	2.44393	7.57617e-07	3.57878	2.79623e-08
vnz_16075	-	hypothetical protein	1.01203	4.3526e-05	1.67515	3.38714e-07
vnz_18200	ssgR	transcriptional regulator	-2.2995	1.5783e-07	-2.31795	1.24896e-07
vnz_22475	-	hypothetical protein	-0.159692	0.617347	4.35795	2.82094e-08
vnz_30285	-	hypothetical protein	-4.36279	6.97213e-08	-4.80445	2.82094e-08
vnz_14345	-	hypothetical protein	1.57677	6.34138e-07	2.03816	4.90766e-08
vnz_10515	-	hypothetical protein	-2.08479	6.53823e-06	-2.63476	1.96599e-07
vnz_14780	-	short-chain dehydrogenase	0.015228	0.948777	0.844224	0.000693732
vnz_25205	-	AraC family transcriptional regulator	-1.80127	7.46492e-07	-1.38621	8.45843e-06
vnz_10795	-	3-oxoacyl-ACP synthase	0.393985	0.126601	-1.17355	0.000288104
vnz_03515	-	hypothetical protein	-0.723003	0.000658475	-1.32552	2.71334e-06
vnz_31260	-	sulfite oxidase	-4.09548	2.97287e-08	-3.40197	1.70307e-07
vnz_28410	-	helicase	-0.129604	0.423792	0.622547	0.00099098
vnz_31095	-	acyl-CoA dehydrogenase	1.63906	8.73441e-07	2.31414	3.00276e-08
vnz_19820	-	hypothetical protein	-3.41348	3.03144e-08	-0.0853229	0.730906
vnz_17510	-	hypothetical protein	-2.72112	8.15975e-07	-2.35814	7.636e-06
vnz_09435	-	site-specific integrase	0.770418	0.00329952	1.52696	1.05218e-05
vnz_04185	-	hypothetical protein	-2.33646	5.2172e-08	-2.47733	3.07849e-08
vnz_26660	-	hypothetical protein	0.640274	0.00107653	2.03135	3.09233e-08
vnz_32700	-	hypothetical protein	-1.35297	8.83448e-05	-0.387637	0.116594
vnz_25440	-	enhanced serine sensitivity protein SseB	-0.503501	0.0141418	-2.32972	4.56618e-08
vnz_18160	-	flavohemoprotein	-2.69003	4.01558e-06	-4.7365	3.15545e-08
vnz_20545	-	hypothetical protein	1.45579	6.19863e-07	1.94028	3.15545e-08
vnz_02195	-	ABC transporter ATP-binding protein	-3.21955	3.76528e-07	-3.91324	3.1639e-08
vnz_34710	-	bacilysin biosynthesis protein BacA	-2.14941	2.94415e-06	-3.71028	3.18224e-08
vnz_23590	-	hypothetical protein	-3.46216	7.60125e-08	-3.88077	3.19321e-08
vnz_22550	-	hypothetical protein	0.370612	0.0510507	1.37735	4.02934e-06
vnz_29195	-	alpha/beta hydrolase	-1.54342	5.55053e-07	-1.66376	2.34078e-07
vnz_23110	-	Flp pilus assembly protein CpaB	-2.77664	3.90769e-07	-3.78443	1.08414e-07
vnz_28030	-	hypothetical protein	-1.10281	0.00693538	-4.87046	3.2269e-08
vnz_31465	-	alkaline phosphatase family protein	-1.35115	1.08741e-05	-2.40105	3.22927e-08
vnz_14100	-	hypothetical protein	3.59192	3.43315e-07	3.46097	2.78003e-07
vnz_02785	-	SAM-dependent methyltransferase	-0.287701	0.179937	-1.89178	8.48461e-07
vnz_00145	-	hypothetical protein	-4.27083	3.27461e-08	-3.08816	2.07313e-07
vnz_14120	-	hypothetical protein	4.00707	5.41347e-08	3.60963	5.11658e-08
vnz_24275	-	anti-sigma regulatory factor	-1.43899	5.55347e-06	-2.48057	3.28466e-08
vnz_27605	-	Cro/Cl family transcriptional regulator	-0.00292829	0.988716	-0.607837	0.00203644
vnz_17075	-	MerR family transcriptional regulator	0.802525	0.00187421	0.129902	0.544836
vnz_34025	-	ABC transporter	0.601735	0.0559451	0.532949	0.0426967
vnz_01390	-	ionic transporter y4hA	1.24304	9.29345e-06	0.261017	0.139028
vnz_04725	crr	phosphoenolpyruvate--protein phosphotransferase	2.81293	5.40067e-08	1.97372	1.08817e-06
vnz_22240	-	hypothetical protein	-1.79648	8.29017e-06	-3.35927	3.31865e-08
vnz_34480	-	hypothetical protein	0.34098	0.104424	-0.306399	0.144807
vnz_10890	-	hypothetical protein	-0.30245	0.179627	1.86108	2.58839e-06
vnz_22005	bldM	DNA-binding response regulator	-2.67169	1.15375e-07	-3.02487	3.37758e-08
vnz_27100	-	GNAT family N-acetyltransferase	-1.32895	0.000311102	-3.76375	3.38247e-08
vnz_28560	-	transcriptional regulator	-1.00341	0.000177963	-1.2987	1.56748e-05
vnz_18835	-	phosphoribosylaminoimidazolesuccinocarboxamide synthase	-2.9689	3.39975e-08	-0.793664	0.00228546
vnz_17615	-	hypothetical protein	-1.27296	1.32896e-05	-2.13672	9.60948e-08
vnz_34430	-	hypothetical protein	-1.25144	0.00317615	-1.19034	0.00104911
vnz_17220	-	methionine adenosyltransferase	-6.08319	3.42451e-08	0.0411005	0.93787
vnz_02690	-	hypothetical protein	-3.75585	4.65145e-08	-4.00402	3.43517e-08
vnz_21225	-	hypothetical protein	-2.44196	4.01265e-07	-3.34829	3.46558e-08
vnz_28505	-	hypothetical protein	-3.62881	7.09708e-07	-6.3017	3.47943e-08
vnz_09915	-	hypothetical protein	-0.0852003	0.620163	-2.09875	3.49076e-08
vnz_14815	-	Twin-arginine translocation pathway signal	-1.36499	2.97604e-06	-2.14986	3.49076e-08
vnz_03780	-	glycosyl hydrolase	-2.62006	4.69181e-07	-2.59413	3.13412e-07
vnz_04795	-	hypothetical protein	0.192568	0.520411	-2.54178	1.27542e-06
vnz_23125	-	septum site-determining protein	-2.5963	1.04817e-07	-3.11111	3.57059e-08
vnz_36565	-	hypothetical protein	-5.06077	3.57814e-08	-2.46566	1.06605e-05
vnz_23130	-	secretion protein	-2.70218	3.58065e-08	-2.61406	5.54271e-08
vnz_25825	-	hypothetical protein	-2.90201	2.35487e-07	-4.40155	3.6235e-08
vnz_22890	-	RdlA protein	-3.82239	3.68821e-08	-3.4776	5.49631e-08
vnz_21415	-	TetR family transcriptional regulator	-1.19536	6.83631e-05	-2.68941	3.72024e-08
vnz_02160	-	hypothetical protein	1.27752	0.000188514	3.28296	3.76716e-08
vnz_20765	-	diguanylate cyclase	-1.52353	1.94319e-05	-3.03528	3.76716e-08
vnz_25900	-	hydrolase	-0.899302	7.05768e-05	-1.99029	3.77926e-08
vnz_25820	-	hypothetical protein	-3.32863	1.44158e-07	-4.39972	3.78421e-08
vnz_24340	-	GNAT family N-acetyltransferase	-1.49716	1.70583e-05	-0.276908	0.250618
vnz_19580	phoR	two-component sensor histidine kinase	-0.00401487	0.989005	3.15243	3.85573e-08
vnz_21145	-	hypothetical protein	-1.34538	7.00787e-05	1.09186	0.000419534
vnz_27230	-	two-component sensor histidine kinase	-0.316432	0.0835262	-0.744538	0.000625302
vnz_29500	-	acyl-CoA dehydrogenase	-1.40752	0.000489409	-0.00772698	0.983735
vnz_20920	-	Zn-dependent alcohol dehydrogenase	-2.41738	7.61233e-07	-3.72787	4.01422e-08
vnz_21845	-	bifunctional ADP-dependent (S)-NAD(P)H-hydrate dehydratase/NAD(P)H-hydrate epimerase	0.744304	0.00373118	1.62621	3.58234e-06
vnz_29175	-	Tat pathway signal sequence domain protein	-2.41618	4.69181e-07	-1.3853	4.52239e-05
vnz_22755	-	hypothetical protein	0.621976	0.00398984	1.33531	7.46483e-06
vnz_07450	-	cupin	1.52888	5.96173e-07	2.05691	4.09387e-08
vnz_33665	-	hypothetical protein	-4.95234	4.097e-08	-4.23459	1.03496e-07
vnz_02165	-	serine hydrolase	0.207119	0.233623	2.10277	4.11915e-08
vnz_03045	-	NAD(P) transhydrogenase subunit alpha	-1.98709	7.60125e-08	-2.08176	4.14454e-08
vnz_15990	-	ABC transporter permease	1.94404	4.63003e-07	2.775	4.17925e-08
vnz_11270	-	hypothetical protein	-0.228718	0.359752	0.521929	0.0373211
vnz_12260	-	Tat pathway signal protein	2.73817	4.10545e-06	4.95138	4.31671e-08
vnz_18760	-	MFS transporter	-0.403253	0.0207254	-0.452321	0.00931539
vnz_15855	cseC	two-component sensor histidine kinase	0.2801	0.181819	1.61898	2.61252e-06
vnz_11045	-	RNA polymerase subunit sigma-70	-1.50591	5.54358e-06	-2.51148	4.35339e-08
vnz_13935	-	hypothetical protein	2.0845	6.32754e-08	2.16666	4.35947e-08
vnz_34910	-	ABC transporter permease	3.34418	7.76746e-08	1.20195	0.000255947
vnz_14720	-	hypothetical protein	-2.09694	3.98288e-07	-0.240473	0.267552
vnz_24090	-	metal-dependent phosphohydrolase	-3.15403	2.5674e-07	-3.77333	4.5438e-08
vnz_25070	-	cholesterol esterase	-1.78416	4.34438e-07	-1.24554	1.04403e-05
vnz_05145	-	ribulose-phosphate 3-epimerase	-0.685443	0.000801993	-1.99647	4.65304e-08
vnz_30210	-	sensor histidine kinase	-0.0170016	0.941668	-2.36747	4.65304e-08
vnz_29370	-	peptidase	-2.50523	6.08682e-07	-2.99227	4.66708e-08
vnz_21425	-	aspartate aminotransferase	-0.677985	0.00239647	-2.32709	4.67557e-08
vnz_05790	-	3-hydroxybutyryl-CoA dehydrogenase	0.214826	0.304376	-0.288197	0.157386
vnz_23210	-	transglycosylase domain-containing protein	-1.27527	0.0026279	-2.70929	5.81716e-06
vnz_15540	-	FAD-dependent oxidoreductase	4.18062	4.69447e-08	3.18533	3.1455e-07
vnz_35650	-	hydrolase	-0.635922	0.0068894	1.764	4.20496e-07
vnz_06500	-	hypothetical protein	-2.21847	5.15086e-06	-3.30125	4.90766e-08
vnz_15875	-	ATP-binding protein	-1.57659	6.31379e-07	-2.12466	4.91878e-08
vnz_12875	-	hypothetical protein	0.284109	0.332662	-0.277048	0.288339
vnz_30660	-	cytochrome	-2.64268	5.03871e-08	-2.37665	8.81443e-08
vnz_33810	-	gas vesicle protein K	0.245322	0.705272	2.08903	2.01655e-05
vnz_23980	-	NUDIX hydrolase	0.8271	9.64259e-05	0.654604	0.000542247
vnz_28645	-	hypothetical protein	-3.44955	1.55762e-07	-3.79285	5.11522e-08
vnz_24115	-	ribonucleoside-diphosphate reductase subunit alpha	-0.211965	0.44798	2.00239	6.36984e-06
vnz_00045	-	FAD-dependent oxidoreductase	0.104634	0.671973	0.291819	0.160549
vnz_19210	-	hypothetical protein	-2.50569	1.27389e-07	-2.75429	6.0896e-08
vnz_22410	-	OHCU decarboxylase	-3.41944	5.19993e-08	-2.88622	2.06814e-07
vnz_00485	-	thiol reductase thioredoxin	-0.737976	0.0024781	-1.98477	3.24087e-07
vnz_35315	-	cutinase	0.472935	0.0113494	0.096429	0.561994
vnz_35445	-	hypothetical protein	-4.53703	8.94817e-08	-5.06616	5.28878e-08
vnz_12185	-	XRE family transcriptional regulator	-1.70241	1.29689e-06	-1.27986	1.83065e-05
vnz_14090	-	hypothetical protein	3.34367	6.50304e-07	3.59414	2.58862e-07
vnz_24370	-	transcriptional regulator	-1.41887	1.7518e-05	-1.71335	2.23389e-06
vnz_28335	-	hypothetical protein	-1.45207	7.50083e-06	-1.44519	6.62145e-06
vnz_22910	-	hypothetical protein	0.461303	0.106979	0.218165	0.395903
vnz_28525	-	cation/H(+) antiporter	0.848149	0.0056529	-3.4828	5.45133e-08
vnz_01350	-	hypothetical protein	0.820125	0.000215673	2.00938	5.46148e-08
vnz_21505	-	hypothetical protein	2.65117	2.92852e-07	3.22827	5.49631e-08
vnz_26110	amtB	ammonia channel protein	-0.399626	0.319368	5.01717	5.49631e-08
vnz_06970	-	ABC transporter	1.7938	1.69969e-07	1.99663	5.51582e-08
vnz_16910	-	Fe-S oxidoreductase	1.02711	1.74602e-05	1.86786	5.54271e-08
vnz_15770	-	hypothetical protein	1.38455	7.5314e-07	1.79013	5.55813e-08
vnz_28015	-	haloacid dehalogenase	1.74337	2.37318e-06	2.1802	5.55953e-08
vnz_22930	-	polysaccharide deacetylase	-3.24496	2.73099e-07	-3.36622	5.5684e-08
vnz_36205	-	acetylxylan esterase	0.0547174	0.851562	-1.72883	1.28358e-05
vnz_32495	-	hypothetical protein	-0.0113483	0.96787	0.83486	0.00390034
vnz_26400	-	chitinase	-0.120187	0.553265	-2.1657	5.65983e-08
vnz_06580	-	ATPase	-1.85548	2.35487e-07	-1.89136	1.64346e-07
vnz_30640	-	cytochrome	-0.127709	0.672752	2.74247	5.74233e-08
vnz_36400	-	GHMP kinase	-0.792162	0.0484125	-0.564297	0.135135
vnz_02910	-	hypothetical protein	-3.43892	5.75835e-08	0.550667	0.0526841
vnz_31320	-	transcriptional regulator	-1.89399	9.16851e-07	-1.04796	0.000157596
vnz_19825	-	restriction endonuclease	-0.66961	0.000513458	-1.77087	5.89695e-08
vnz_11055	-	FAD-dependent oxidoreductase	1.63872	1.75329e-07	1.32275	1.08583e-06
vnz_12780	-	-	-1.50246	5.92401e-05	-1.71612	7.22522e-06
vnz_14685	-	aminoacyl-tRNA deacylase	-1.13828	2.61483e-05	-0.640467	0.00276534
vnz_03945	-	ligase	1.93805	6.01443e-08	0.58553	0.00185743
vnz_23380	-	hypothetical protein	-0.771453	0.00250985	-1.66091	3.65741e-06
vnz_21235	-	serine/threonine protein kinase	-1.82963	1.8031e-07	-2.04007	6.0896e-08
vnz_00200	-	ferredoxin	1.96744	3.13125e-07	2.33687	6.12747e-08
vnz_24200	-	hypothetical protein	-6.98531	9.57118e-08	-5.04264	6.15981e-08
vnz_27435	-	histidine kinase	0.914206	1.43712e-05	1.59591	6.15981e-08
vnz_21520	-	hypothetical protein	3.44564	6.176e-08	2.87078	3.32884e-07
vnz_24585	-	hypothetical protein	-1.25431	0.000175922	-2.5455	3.11067e-07
vnz_31680	-	hypothetical protein	-0.128637	0.540354	-0.736916	0.00185403
vnz_15455	resA	redoxin domain-containing protein	1.57617	2.68833e-06	2.30445	6.23949e-08
vnz_36405	-	cysteine synthase	-0.901212	0.0265362	0.02667	0.948171
vnz_34635	-	glycoside hydrolase	-0.356032	0.266668	-3.61461	6.25672e-08
vnz_14855	-	hypothetical protein	-2.49204	6.27942e-08	0.881267	0.000675114
vnz_25655	-	phosphoglycerate dehydrogenase	-1.12649	0.00161434	-1.11482	0.00145888
vnz_25725	-	branched chain amino acid aminotransferase	0.865441	0.000197616	1.54803	8.98392e-07
vnz_20550	-	phosphoserine aminotransferase	0.144543	0.548495	-0.841149	0.00205461
vnz_21075	-	NADH-quinone oxidoreductase subunit E	-2.94459	6.47752e-08	-2.47492	1.45664e-07
vnz_28960	-	hypothetical protein	-2.16945	1.05228e-06	-0.640343	0.0190482
vnz_32220	-	nucleoside diphosphate kinase regulator	4.82729	1.01157e-07	2.61498	9.66015e-06
vnz_14845	-	hypothetical protein	-2.1364	6.59274e-08	0.044366	0.819508
vnz_16120	-	hypothetical protein	-2.30145	6.59274e-08	-0.836501	0.000477355
vnz_30590	-	phenylacetic acid degradation protein	-4.81619	6.62564e-08	-4.24941	1.49308e-07
vnz_31970	ramS	Lanthionine-containing peptide SapB	-5.00445	6.62564e-08	-1.86991	0.000202531
vnz_17515	-	hypothetical protein	-2.14788	2.44899e-05	-2.73067	9.28405e-06
vnz_28415	-	hypothetical protein	-0.492879	0.0117702	0.286892	0.107193
vnz_06720	-	cell division protein SepF	-0.21072	0.208882	0.497616	0.00591135
vnz_25850	-	hypothetical protein	-0.85445	0.000521756	-2.28089	6.80785e-08
vnz_06730	-	phosphoesterase PA-phosphatase	0.656829	0.00121159	-0.450199	0.011593
vnz_21590	-	hypothetical protein	4.04547	1.53805e-06	3.23245	5.18377e-05
vnz_20390	-	hypothetical protein	-1.72357	1.21957e-07	-1.79229	6.90752e-08
vnz_15825	-	hypothetical protein	0.158129	0.44012	0.115576	0.55948
vnz_28060	-	sensor histidine kinase	1.94654	6.48981e-06	-2.10493	1.37308e-06
vnz_32215	-	hypothetical protein	4.46329	7.02713e-08	2.45114	6.35138e-06
vnz_03565	-	hypothetical protein	-1.16377	3.33409e-05	-2.30794	7.03389e-08
vnz_17195	-	hypothetical protein	-6.36186	7.0341e-08	-0.801167	0.216238
vnz_20780	-	alpha/beta hydrolase	-0.750457	0.000674074	-2.04591	7.04663e-08
vnz_21925	-	polysaccharide deacetylase	4.14587	7.04968e-08	0.422267	0.119842
vnz_21065	-	NADH-quinone oxidoreductase subunit C	-2.64596	1.8931e-07	-2.22391	5.87756e-07
vnz_33610	-	sensor histidine kinase	-2.02325	9.41267e-06	-3.44029	7.12885e-08
vnz_12800	-	chitin-binding protein	3.32189	7.33876e-08	3.18058	7.13662e-08
vnz_27365	-	hypothetical protein	3.01494	1.76655e-07	2.4583	8.74635e-07
vnz_21085	-	NADH-quinone oxidoreductase subunit G	-2.85255	7.15899e-08	-2.64633	7.91584e-08
vnz_16710	-	short-chain dehydrogenase/reductase	-2.27866	7.18142e-08	-0.881511	0.000334814
vnz_28515	-	sensor histidine kinase	-0.481663	0.0222393	-2.10398	1.57171e-07
vnz_34545	-	MFS transporter	-0.072539	0.796522	0.0911954	0.691549
vnz_10530	-	hypothetical protein	0.0788567	0.759493	-2.28208	7.19967e-08
vnz_13985	-	hypothetical protein	2.21987	9.65534e-06	2.92224	3.65923e-07
vnz_20910	-	cyclase	-3.53141	9.8659e-07	-4.82929	7.24863e-08
vnz_36090	-	hypothetical protein	-1.07356	0.00030873	-2.35043	7.26159e-08
vnz_12310	-	transposase	-2.25346	1.16526e-05	-4.04524	7.26622e-08
vnz_30445	-	acyltransferase	-3.5388	5.6778e-07	-4.40057	7.41547e-08
vnz_29440	-	MFS transporter	3.26551	7.44805e-08	1.43094	8.21464e-05
vnz_35280	-	serine/threonine protein kinase	-3.20648	7.44805e-08	-2.14945	4.74682e-06
vnz_04910	-	MFS transporter	-1.05284	5.64613e-06	-1.65211	7.45611e-08
vnz_23425	-	hypothetical protein	-1.80342	3.28259e-07	-2.11194	7.45623e-08
vnz_07935	-	hypothetical protein	0.466307	0.0116853	1.86397	7.45954e-08
vnz_00545	-	dihydrofolate reductase	-0.844894	0.00102379	-1.11062	7.82914e-05
vnz_03785	-	peptide-N4-asparagine amidase A	-2.9438	7.55965e-08	-2.03825	1.25445e-06
vnz_31570	-	transcriptional regulator	-2.63953	4.75353e-06	-2.69758	6.44861e-06
vnz_04550	-	isochorismatase	-1.1648	0.000159131	-2.66174	7.64575e-08
vnz_03665	-	hypothetical protein	2.98423	7.75511e-08	2.59314	2.21329e-07
vnz_00805	-	sugar ABC transporter permease	-3.81719	4.94615e-06	-1.00809	0.00465678
vnz_14070	-	hypothetical protein	2.49831	2.60195e-05	4.5441	7.87622e-08
vnz_22815	-	MarR family transcriptional regulator	-0.899044	0.00037441	-2.01799	2.65984e-07
vnz_29645	-	NAD-dependent epimerase/dehydratase	-0.168689	0.540354	1.39467	0.000100926
vnz_04005	-	urease subunit alpha	1.29282	0.00174724	4.20141	7.91584e-08
vnz_21550	-	hypothetical protein	1.63285	1.20883e-06	2.19249	7.91584e-08
vnz_00800	-	acyl-CoA dehydrogenase	-3.15128	1.39382e-05	-0.785459	0.0168689
vnz_14105	-	head-tail adaptor protein	3.31798	2.39555e-06	3.64951	5.44245e-07
vnz_25750	-	citramalate synthase	0.62635	0.00077284	-0.563712	0.00135022
vnz_29725	-	hypothetical protein	-2.49292	1.79537e-06	-2.45841	4.4254e-06
vnz_02685	-	hypothetical protein	-2.45577	8.77065e-07	-2.97116	8.33266e-08
vnz_08985	-	hypothetical protein	2.44775	8.39052e-08	2.15695	2.1489e-07
vnz_13375	-	cell division protein FtsX	-0.590548	0.011821	-2.50465	8.39734e-08
vnz_23135	-	hypothetical protein	-3.23601	2.01609e-07	-3.73541	8.39734e-08
vnz_03410	-	hypothetical protein	-0.220161	0.305182	-0.472321	0.0340463
vnz_26085	-	luciferase	0.599947	0.00508481	1.39525	3.62668e-06
vnz_28340	-	hypothetical protein	-2.40919	1.68449e-07	-2.43707	1.41383e-07
vnz_27560	-	methylmalonate-semialdehyde dehydrogenase (acylating)	-4.1131	8.46046e-08	2.09313	3.31784e-05
vnz_10485	-	glycosyl transferase	-0.0592506	0.837302	-2.62539	8.46304e-08
vnz_25660	-	TetR family transcriptional regulator	-0.537913	0.00226638	-0.758724	0.000129547
vnz_32045	-	hypothetical protein	-0.440695	0.0239308	-0.525495	0.00910999
vnz_30865	-	hypothetical protein	-1.02172	0.00095131	-0.6583	0.0134666
vnz_31585	ssgD	SsgA family sporulation/cell division regulator	0.639019	0.0206281	1.70777	1.1416e-05
vnz_31945	-	hypothetical protein	-1.25735	1.85167e-05	-0.666469	0.00254569
vnz_16875	-	helix-turn-helix transcriptional regulator	0.0195417	0.928566	-2.19286	8.60472e-08
vnz_12665	-	aspartate-alanine antiporter	3.68582	8.61481e-08	2.39012	2.54472e-06
vnz_04690	-	hypothetical protein	0.414631	0.012515	1.17618	2.79766e-06
vnz_15110	-	hypothetical protein	3.28384	2.47299e-06	4.12408	8.6752e-08
vnz_08390	-	oxidoreductase	-1.50205	4.0686e-05	-0.941148	0.00174718
vnz_01585	-	acyl-CoA dehydrogenase	1.36082	1.23627e-05	2.30469	8.71794e-08
vnz_21215	-	NAD(P)-dependent oxidoreductase	-2.30941	8.74837e-08	0.266397	0.245379
vnz_22955	-	DUF3344 domain-containing protein	-3.34384	8.7521e-08	-2.41339	7.6283e-07
vnz_31670	-	Xaa-Pro dipeptidyl-peptidase	-3.36262	1.94128e-07	-3.59176	8.85841e-08
vnz_03090	-	hypothetical protein	3.19803	2.52049e-07	1.53333	3.81786e-05
vnz_21580	-	hypothetical protein	2.67023	1.19437e-06	3.15786	1.17888e-06
vnz_23090	-	carboxypeptidase	0.0712558	0.774506	-0.0738028	0.76399
vnz_09355	-	regulator	-2.21038	9.00913e-08	-1.6575	1.05951e-06
vnz_01295	-	hypothetical protein	-1.12716	2.53845e-05	-1.65285	5.3167e-07
vnz_21010	-	cold-shock protein	0.16867	0.444246	-0.286867	0.174915
vnz_22040	-	hypothetical protein	-1.09171	2.2648e-05	-1.94098	9.06059e-08
vnz_36380	-	iron ABC transporter substrate-binding protein	-0.555813	0.216232	-0.465025	0.28371
vnz_18595	-	hypothetical protein	-1.47061	3.09398e-06	-2.27377	9.17759e-08
vnz_28665	-	arginine deiminase	-1.85224	9.01576e-07	-2.28214	9.17764e-08
vnz_22525	-	thymidine phosphorylase	2.32124	9.21472e-08	0.748444	0.001664
vnz_04810	-	hypothetical protein	-0.432196	0.0504855	-0.922121	0.000452802
vnz_14040	-	MerR family transcriptional regulator	3.17407	1.00085e-06	3.86114	9.26589e-08
vnz_28530	-	flotillin	1.61636	0.000225963	-4.04959	9.39072e-08
vnz_18640	-	hypothetical protein	-1.97546	8.77975e-07	-2.48818	9.4123e-08
vnz_17525	-	hypothetical protein	-1.40117	8.29017e-06	-0.204242	0.299652
vnz_03830	-	methylase	-0.112698	0.459312	1.65264	9.47747e-08
vnz_30390	-	cytochrome	-1.02311	0.000223797	-2.28405	9.47747e-08
vnz_18380	-	hypothetical protein	0.264564	0.281385	1.84936	3.29998e-06
vnz_11185	-	ArsR family transcriptional regulator	-1.12703	1.52987e-05	-1.94544	9.60948e-08
vnz_16980	-	histidine phosphatase family protein	-2.79902	1.07915e-07	-2.67625	9.60948e-08
vnz_05945	-	glycine/betaine ABC transporter permease	3.26072	9.63497e-08	1.31699	0.00020088
vnz_10995	-	amphi-Trp domain-containing protein	3.36725	6.18056e-07	1.92678	3.04206e-05
vnz_33890	-	flotillin	-2.73458	9.69643e-08	-2.38068	1.65444e-07
vnz_33005	-	uracil-DNA glycosylase	0.729671	0.0119549	0.845451	0.000746656
vnz_00725	-	12-oxophytodienoate reductase	0.0453144	0.808201	0.581288	0.00416638
vnz_17315	-	cobaltochelatase subunit CobN	-0.767004	0.00639352	-0.80739	0.00402315
vnz_33580	-	protein phosphatase	-0.0859446	0.707492	2.01278	4.25176e-07
vnz_14170	-	hypothetical protein	1.08951	0.00132181	1.50803	3.42186e-05
vnz_13810	-	hypothetical protein	-1.0321	5.42305e-05	-2.07131	9.86814e-08
vnz_09850	-	hypothetical protein	-2.14245	6.50257e-07	-2.39601	8.33776e-07
vnz_17200	-	MFS transporter	-6.05574	1.00093e-07	0.539056	0.331607
vnz_30665	-	hypothetical protein	-1.98153	1.54334e-05	-3.31146	1.00095e-07
vnz_34475	-	peptidase S8	-2.78793	2.09213e-07	-1.26451	0.000500236
vnz_05695	pqrA	TetR family transcriptional regulator	1.8613	6.1444e-05	-3.70791	1.01056e-07
vnz_25525	-	GGDEF-domain containing protein	-2.16467	2.72638e-07	-2.37607	1.01056e-07
vnz_05950	-	glycine/betaine ABC transporter ATP-binding protein	3.04491	1.01779e-07	2.79958	1.83357e-07
vnz_27255	-	histidine kinase	0.389481	0.0384692	0.638945	0.00147352
vnz_15905	-	hypothetical protein	2.32891	1.13497e-06	2.98558	1.01967e-07
vnz_12675	-	aspartate 4-decarboxylase	5.17449	1.0274e-07	2.41366	3.14355e-05
vnz_03990	-	urease accessory protein	1.96061	0.000206691	4.56507	1.03496e-07
vnz_03995	-	urease accessory protein UreG	2.50596	1.92531e-05	4.32779	1.04519e-07
vnz_35975	-	hypothetical protein	2.5317	6.38688e-07	2.94375	1.04519e-07
vnz_25240	-	DNA-binding response regulator	0.960197	0.000408664	2.39908	1.05669e-07
vnz_32425	-	hypothetical protein	-5.16641	1.21957e-07	-5.01885	1.05669e-07
vnz_10125	-	hypothetical protein	0.0173652	0.933952	-1.02162	6.40282e-05
vnz_23610	-	hypothetical protein	-0.0196302	0.918178	-1.26653	5.00827e-06
vnz_28640	-	hypothetical protein	-3.46148	1.35377e-07	-3.26704	1.06692e-07
vnz_02600	-	hypothetical protein	-6.74338	1.07407e-07	-4.79695	9.36766e-07
vnz_24715	Sc-Lig	ATP-dependent DNA ligase	3.74208	1.07407e-07	2.17584	2.04462e-06
vnz_34090	-	sugar ABC transporter substrate-binding protein	2.84017	1.07407e-07	2.18615	1.29645e-06
vnz_35755	-	bifunctional 5,10-methylene-tetrahydrofolate dehydrogenase/5,10-methylene-tetrahydrofolate cyclohydrolase	3.58071	1.07915e-07	1.75356	1.53094e-05
vnz_36505	-	hypothetical protein	-0.302975	0.2498	-0.331889	0.175897
vnz_27285	-	peptidase	-2.22487	5.10335e-05	-2.70079	8.28741e-06
vnz_36375	-	MFS transporter	-0.994885	0.0152431	-0.962733	0.0153859
vnz_24950	filP	cellulose-binding protein	-1.84761	9.70016e-07	-2.30929	1.08414e-07
vnz_35105	-	serine protease	-2.62135	1.59945e-07	-2.46456	1.96599e-07
vnz_03050	-	pntBNAD(P) transhydrogenase subunit beta	-1.88083	1.13497e-06	-2.34597	1.091e-07
vnz_17655	-	hypothetical protein	0.166037	0.429322	1.07188	9.90374e-05
vnz_34640	-	LacI family transcriptional regulator	0.0382842	0.835504	-1.85399	1.09819e-07
vnz_11815	-	biotin transporter BioY	1.01029	0.00241848	-0.511445	0.136876
vnz_23220	-	hypothetical protein	0.228178	0.151605	0.226016	0.143674
vnz_18745	-	aldo/keto reductase	-2.64191	1.1041e-07	-0.990137	0.00108941
vnz_21540	-	hypothetical protein	2.0643	3.13125e-07	2.24724	1.58147e-07
vnz_01015	-	NADH dehydrogenase	2.80106	1.15023e-07	1.63207	8.06929e-06
vnz_20985	-	phosphatase	-0.482585	0.0214019	-1.40252	1.20848e-05
vnz_12580	desA	pyridoxal-dependent decarboxylase	3.15196	6.18056e-07	3.82314	1.12027e-07
vnz_02880	-	nitrate reductase	1.16414	7.79414e-05	1.10769	4.5549e-05
vnz_34885	-	pectate lyase	-0.628322	0.0256806	-1.43318	5.16844e-05
vnz_04015	-	urease subunit gamma	1.20791	0.00435617	4.38935	1.12901e-07
vnz_17210	-	hypothetical protein	-5.79649	1.13214e-07	-0.173969	0.745761
vnz_25255	-	peptidase M4	-4.29707	1.13542e-07	-2.6055	6.55133e-06
vnz_02000	-	cytochrome	0.551656	0.0072935	1.99435	1.14226e-07
vnz_13410	-	hypothetical protein	-1.50791	3.25011e-06	-2.13159	1.14425e-07
vnz_02205	-	ABC transporter permease	-2.22479	6.44885e-07	-2.50603	1.15411e-07
vnz_12540	-	cation transporter	1.9328	7.06501e-07	2.30925	1.17567e-07
vnz_12550	-	TetR family transcriptional regulator	1.39565	8.92817e-06	2.1939	1.18367e-07
vnz_22935	murJ	murein biosynthesis protein MurJ	-2.64631	2.82991e-06	-3.39332	1.18367e-07
vnz_14115	-	hypothetical protein	3.65299	9.98237e-07	3.75337	2.02952e-07
vnz_36200	-	type I glyceraldehyde-3-phosphate dehydrogenase	1.50668	3.17475e-05	-1.05159	0.000506094
vnz_01740	-	phosphatase	-0.500717	0.0135255	0.974088	8.65767e-05
vnz_31325	-	4a-hydroxytetrahydrobiopterin dehydratase	-0.210147	0.538886	0.424838	0.184559
vnz_36695	-	hypothetical protein	-1.22879	0.00520806	-2.95519	1.20675e-07
vnz_09630	-	3-oxoacyl-ACP reductase	0.384143	0.0944133	0.690368	0.00484216
vnz_25835	-	hypothetical protein	-2.47938	1.11415e-06	-3.28493	1.22052e-07
vnz_26665	-	hypothetical protein	0.76016	0.00119686	2.12083	1.22117e-07
vnz_29450	-	sugar kinase	-1.06186	1.49779e-05	-1.78124	1.22578e-07
vnz_28615	-	Crp/Fnr family transcriptional regulator	-3.97022	1.23919e-07	-3.94053	3.1201e-07
vnz_06265	-	hypothetical protein	-0.777058	0.000209619	-1.71362	1.24228e-07
vnz_28685	-	enoyl-CoA hydratase	0.325729	0.557226	-5.78085	1.24228e-07
vnz_01325	-	acyl-CoA synthetase	0.96401	0.00585393	1.21171	0.000592267
vnz_13070	-	hypothetical protein	0.621224	0.00267755	-0.409773	0.0240678
vnz_11695	-	rod shape-determining protein	0.928713	0.000117419	1.91521	1.24792e-07
vnz_12795	-	acyl-CoA synthetase	3.44386	2.30741e-07	3.32522	1.24792e-07
vnz_15715	-	hypothetical protein	-0.316743	0.185883	-0.968623	0.000826881
vnz_24645	-	oxygenase	-2.19854	9.79614e-06	-3.59078	1.26425e-07
vnz_12325	-	hypothetical protein	0.520893	0.00696343	1.85692	1.26864e-07
vnz_01330	-	hypothetical protein	1.25489	0.00144931	1.42457	0.000373129
vnz_20440	-	futalosine hydrolase	0.520484	0.00790131	-0.0767691	0.668417
vnz_19970	-	hypothetical protein	3.30094	1.50576e-07	1.80683	2.53078e-05
vnz_23480	-	fibrillarin	4.06309	1.27493e-07	1.99515	1.57457e-05
vnz_00150	-	hypothetical protein	-4.21572	6.97582e-07	-4.93832	1.2776e-07
vnz_18170	-	LysR family transcriptional regulator	-2.11506	2.3449e-06	-2.82529	1.2776e-07
vnz_13150	-	hypothetical protein	-0.566604	0.0102349	-2.05725	1.28118e-07
vnz_35680	-	hypothetical protein	0.653026	0.00143534	1.71529	1.28248e-07
vnz_07250	-	oxidoreductase	1.27136	6.17581e-05	2.26976	2.74761e-07
vnz_26215	whiG	RNA polymerase sigma factor WhiG	0.974562	0.000156252	0.950565	0.00015169
vnz_20715	-	hypothetical protein	-1.48424	0.000448983	-3.34962	4.1518e-07
vnz_32485	-	phosphohydrolase	0.200504	0.26389	-0.679215	0.00127195
vnz_24975	-	MarR family transcriptional regulator	-2.06005	7.07884e-07	-2.38529	1.65541e-07
vnz_12265	-	hypothetical protein	2.99668	1.31165e-07	2.31375	3.37902e-06
vnz_02835	-	uracil-DNA glycosylase	1.2043	4.12743e-06	1.73499	1.3222e-07
vnz_16905	-	UDP-phosphate galactose phosphotransferase	2.21738	9.13831e-07	2.65989	1.3222e-07
vnz_21070	-	NADH dehydrogenase subunit D	-3.22548	1.3253e-07	-2.35899	1.12693e-06
vnz_28230	-	Twin-arginine translocation pathway signal	-1.89304	1.33036e-07	-0.342034	0.0510479
vnz_04010	-	urease subunit beta	1.19815	0.00737022	4.60278	1.33557e-07
vnz_18615	sigN	RNA polymerase subunit sigma	-1.80928	0.000112744	-3.95476	1.34048e-07
vnz_25840	-	serine/threonine protein kinase	-2.57554	7.76976e-07	-3.21923	1.34203e-07
vnz_16135	-	ATP-binding protein	-0.894236	0.00325505	-0.0551014	0.83926
vnz_12585	desB, desC	alcaligin biosynthesis protein	3.00342	5.05241e-07	3.45824	1.35058e-07
vnz_03525	-	hypothetical protein	-1.92926	1.82487e-07	-1.96414	1.35646e-07
vnz_13005	-	-	-2.66177	1.35849e-07	-1.56379	4.96789e-05
vnz_27430	-	ABC transporter	1.43662	2.0507e-06	1.90873	1.36195e-07
vnz_08980	-	hypothetical protein	2.92997	1.36459e-07	2.38793	6.73025e-07
vnz_20755	-	citrate synthase	0.110952	0.639895	0.441168	0.0530989
vnz_22150	-	hypothetical protein	0.441994	0.0262006	2.10813	1.38269e-07
vnz_06135	-	luciferase	1.18722	4.98355e-05	0.39141	0.10097
vnz_36415	-	hypothetical protein	-0.0622801	0.844067	0.568314	0.0500181
vnz_08560	-	cell division protein	1.67854	1.39935e-07	0.919029	3.25878e-05
vnz_15045	-	dioxygenase	-2.48589	5.50177e-07	-2.8698	1.40004e-07
vnz_35405	-	hypothetical protein	-5.67698	1.40353e-07	-4.86991	2.60297e-07
vnz_03295	-	cysteine synthase	1.80976	5.53678e-07	1.27057	1.15118e-05
vnz_26615	-	hypothetical protein	-0.413962	0.0613934	0.0135523	0.954269
vnz_28450	-	hypothetical protein	-3.44847	8.99377e-06	-3.91864	1.10546e-06
vnz_25190	treSI	maltose alpha-D-glucosyltransferase	-3.70086	1.41296e-07	-2.9624	4.66737e-07
vnz_14395	-	prevent-host-death protein	-2.39252	1.41571e-07	-0.871675	0.000888688
vnz_07710	-	glucose-6-phosphate isomerase	0.900024	0.000226132	1.99667	1.41685e-07
vnz_06765	-	hypothetical protein	2.37022	3.02262e-05	2.36315	7.69364e-06
vnz_22905	-	ATP-grasp domain-containing protein	-3.0363	1.03585e-06	-3.86873	1.45664e-07
vnz_07115	-	3-oxoacyl-[acyl-carrier-protein] reductase	0.818804	0.00101705	-0.264531	0.196548
vnz_32085	-	sugar hydrolase	-0.326606	0.100437	-0.639136	0.00336887
vnz_20590	-	glyoxalase	-0.749646	0.0169031	-1.96232	1.38196e-05
vnz_09150	-	arsenate reductase	1.23318	2.68378e-06	1.65115	1.46973e-07
vnz_14200	-	hypothetical protein	1.34115	4.82266e-05	2.50627	1.46973e-07
vnz_29190	-	DNA polymerase III subunit epsilon	-1.38561	6.89031e-07	-1.2402	1.731e-06
vnz_12905	-	hypothetical protein	1.13264	0.000560167	2.4956	1.48165e-07
vnz_19885	SenS	two-component sensor histidine kinase	0.645703	0.00419298	1.98724	1.48165e-07
vnz_01700	-	ATP-binding protein	-2.34108	1.48685e-07	-1.78257	1.25626e-06
vnz_10520	-	hypothetical protein	-1.76654	0.000226445	-2.52463	1.46202e-06
vnz_31565	-	hypothetical protein	-2.51378	5.12743e-06	-3.53308	6.33377e-07
vnz_01705	-	hypothetical protein	-2.34006	3.98769e-07	-2.24249	4.30184e-07
vnz_31705	-	hypothetical protein	-1.65646	1.49699e-07	0.407694	0.0146812
vnz_20855	-	hypothetical protein	-0.184211	0.488983	2.89861	1.49924e-07
vnz_17295	-	thermophilic serine proteinase precursor	3.82585	1.50412e-07	3.08417	1.63057e-07
vnz_34880	-	hypothetical protein	-1.402	0.000168167	-1.46733	6.94863e-05
vnz_18945	bldC	DNA-binding protein	-10.099	1.52255e-07	-7.40785	7.53848e-07
vnz_35690	-	type III polyketide synthase	1.57144	3.64137e-06	0.428413	0.0296381
vnz_08520	-	cell division protein FtsZ	0.859088	0.000827187	1.19452	4.5183e-05
vnz_21150	-	peptidase S15	2.47546	1.49986e-06	1.84868	1.46575e-05
vnz_28620	-	hypothetical protein	-3.28256	1.52873e-07	-2.40254	3.50445e-06
vnz_03000	-	coagulation factor 5/8 type domain-containing protein	1.98301	1.52942e-07	-0.430733	0.0281939
vnz_14195	-	hypothetical protein	0.9521	0.000813492	2.49698	1.52999e-07
vnz_15035	-	RNA polymerase subunit sigma	1.93397	3.81531e-07	2.09092	1.5309e-07
vnz_15980	-	hypothetical protein	1.23868	1.02784e-06	1.49685	1.5309e-07
vnz_32545	-	cellulose 1,4-beta-cellobiosidase	-0.124264	0.652416	-2.19471	1.5309e-07
vnz_34745	-	iron ABC transporter permease	2.19948	8.74729e-06	3.54403	1.5309e-07
vnz_00205	-	aminoglycoside phosphotransferase	2.10424	7.40246e-07	2.51594	1.53294e-07
vnz_19920	-	sensor domain-containing diguanylate cyclase	-2.14038	0.000100435	-4.09025	4.11868e-07
vnz_07670	-	protoheme IX farnesyltransferase	0.778838	0.00106674	-0.844207	0.000484347
vnz_09190	-	hypothetical protein	-0.403299	0.0611071	-0.157737	0.425483
vnz_30075	-	transcriptional regulator	0.179105	0.25594	1.23837	2.19122e-06
vnz_35325	-	hypothetical protein	-0.985196	0.0132503	-2.18447	1.18432e-05
vnz_34740	-	ferrichrome ABC transporter permease	2.18035	2.6375e-06	2.95757	1.54876e-07
vnz_22170	-	DNA-directed RNA polymerase sigma-70 factor	2.41384	1.55007e-07	1.86875	1.22802e-06
vnz_10425	-	hypothetical protein	-2.58065	4.67993e-06	-3.92161	1.55141e-07
vnz_16935	-	-	0.556768	0.0381645	1.85768	1.56033e-07
vnz_07110	-	enoyl-[acyl-carrier-protein] reductase	0.905927	0.00137775	-0.469133	0.054662
vnz_26560	-	peptide ABC transporter ATP-binding protein	-0.460088	0.0262488	-0.82695	0.000398662
vnz_24630	-	hypothetical protein	-2.26044	9.24103e-06	-3.55415	1.60614e-07
vnz_17240	-	glyoxalase	-2.15686	1.59945e-07	-0.0877578	0.657893
vnz_31535	-	hypothetical protein	-2.82801	1.59945e-07	-1.65867	1.7706e-05
vnz_31965	-	ABC transporter ATP-binding protein	-4.72947	1.59945e-07	-2.14718	0.000120673
vnz_18370	-	copper resistance protein CopZ	0.487462	0.0327208	1.27434	2.96271e-05
vnz_34550	-	bleomycin resistance protein	0.696818	0.0460611	-0.144063	0.611772
vnz_35505	-	hypothetical protein	0.111979	0.778383	1.26859	0.000767862
vnz_35095	-	transcriptional regulator	-2.2242	1.62514e-07	-1.94985	4.23344e-07
vnz_20415	-	iron ABC transporter permease	2.10764	1.87412e-07	2.11305	1.62846e-07
vnz_14495	-	ribose-phosphate pyrophosphokinase	1.16448	2.51538e-05	1.97047	1.63761e-07
vnz_06360	-	hypothetical protein	0.0856288	0.756952	1.43403	5.52698e-05
vnz_34660	-	peptidase S8 and S53, subtilisin, kexin,sedolisin	-2.27077	5.0312e-06	-3.38536	1.65997e-07
vnz_15400	-	EamA family transporter	0.0154826	0.93759	-0.0670586	0.708952
vnz_26610	-	hypothetical protein	-0.461527	0.0477047	0.174036	0.42799
vnz_13275	-	oxidoreductase	0.537592	0.0264535	0.100824	0.658572
vnz_25860	-	ATPase	-1.11476	0.00039986	-2.63764	1.69112e-07
vnz_00550	-	hypothetical protein	0.673855	0.011821	-0.0807442	0.718418
vnz_06600	-	hypothetical protein	1.15018	8.28222e-05	1.26615	3.6864e-05
vnz_07130	-	peptidase C69	-0.986052	5.7275e-05	-0.980501	4.96789e-05
vnz_35575	-	hypothetical protein	-0.446282	0.288006	-0.484673	0.157464
vnz_31660	-	hypothetical protein	-2.0873	1.7018e-07	-1.61052	1.65459e-06
vnz_30720	-	transcriptional regulator	0.942389	0.000197422	2.03941	1.71025e-07
vnz_12855	-	2-aminoethylphosphonate ABC transport system ATP-binding subunit PhnT	0.12516	0.651454	3.60191	1.71138e-07
vnz_25855	-	dynein regulation protein LC7	-1.30349	0.000236544	-2.90475	1.71553e-07
vnz_35660	-	hypothetical protein	0.661431	0.0263247	1.47278	3.78772e-06
vnz_34650	-	holo-[acyl-carrier-protein] synthase	-0.128175	0.524283	-0.906642	0.000271159
vnz_25830	-	hypothetical protein	-2.65994	1.75673e-06	-3.58989	1.71996e-07
vnz_34195	-	MFS transporter	-1.83026	0.000130361	-3.09591	1.73755e-07
vnz_10090	XlnR	GntR family transcriptional regulator	-1.82091	1.74065e-07	-0.559242	0.00383028
vnz_05480	-	elongation factor G	0.156718	0.524512	0.520564	0.0179346
vnz_36410	-	two-component sensor histidine kinase	-0.152897	0.712016	0.291619	0.441947
vnz_10480	-	phage capsid protein	0.499117	0.11777	-2.53696	1.74493e-07
vnz_04745	-	hypothetical protein	0.384702	0.0729928	0.619376	0.00487008
vnz_29200	-	aminoglycoside phosphotransferase	2.108	1.75329e-07	0.938495	0.000200962
vnz_05515	-	DNA polymerase III subunit epsilon	-1.71969	0.000345433	-3.78869	1.79042e-07
vnz_28565	-	hypothetical protein	-0.977218	0.000388028	-1.24789	4.28654e-05
vnz_16225	-	RNA polymerase subunit sigma-24	0.130312	0.467468	1.11672	1.55454e-05
vnz_07245	-	glucoamylase	2.45614	1.8031e-07	1.87082	1.56847e-06
vnz_19990	-	cold-shock protein	-4.32352	1.8031e-07	-3.40766	1.51606e-06
vnz_12680	-	sugar hydrolase	3.93755	1.80369e-07	2.79885	1.32756e-06
vnz_34675	-	hypothetical protein	-2.57138	9.2225e-06	-4.19251	1.80504e-07
vnz_35535	-	hypothetical protein	-0.123757	0.877399	0.0664307	0.87044
vnz_29530	JadR1	DNA-binding response regulator	2.70874	3.74503e-07	2.99831	1.81854e-07
vnz_11275	-	pyridine nucleotide-disulfide oxidoreductase	-0.0102031	0.98374	3.23369	5.96176e-06
vnz_33805	-	gas vesicle protein	1.09272	0.0548875	2.23754	5.19554e-06
vnz_05990	tatA	Sec-independent protein translocase TatA	0.660923	0.000603019	1.59266	1.83071e-07
vnz_12975	-	hypothetical protein	1.13154	7.07196e-05	2.10688	1.83144e-07
vnz_07285	-	enoyl-CoA hydratase	-2.48946	1.83353e-07	-0.567177	0.0186262
vnz_14365	-	N-acetyltransferase	1.69733	5.99309e-06	2.55553	1.86186e-07
vnz_14360	-	hypothetical protein	2.50094	1.86299e-07	1.91532	1.08117e-05
vnz_26120	-	[protein-PII] uridylyltransferase	0.521125	0.170038	3.90954	1.8726e-07
vnz_19430	-	ABC transporter substrate-binding protein	-2.05028	1.87412e-07	-1.54678	2.13983e-06
vnz_01840	-	CBS domain-containing protein	0.415108	0.148903	-0.284127	0.263721
vnz_03585	-	hypothetical protein	-1.15651	0.000303052	-1.71966	6.55133e-06
vnz_14005	-	hypothetical protein	2.22751	6.25488e-06	2.80838	1.88886e-07
vnz_34705	-	hypothetical protein	-2.11676	1.80459e-05	-3.6509	1.90823e-07
vnz_10900	-	histidine kinase	2.36227	3.00307e-07	1.46082	1.51256e-05
vnz_36500	-	aldo/keto reductase	-0.764143	0.0233701	-0.573079	0.0653264
vnz_32365	-	3-phytase	-2.34065	1.95538e-07	-0.955467	0.00138054
vnz_21050	-	glycoside hydrolase	-3.17188	4.11009e-06	-2.45315	2.87759e-05
vnz_34670	-	esterase	-2.59977	1.22899e-05	-4.34109	1.96599e-07
vnz_05195	-	primosome assembly protein PriA	0.57763	0.00152255	1.56316	1.96627e-07
vnz_32835	-	xylulose kinase	1.02267	0.00142059	0.692136	0.0270007
vnz_32500	-	IclR family transcriptional regulator	-0.444977	0.114652	-0.994939	0.00420296
vnz_25775	-	ATPase	-2.15343	1.98945e-07	-0.715473	0.00285746
vnz_04350	-	hypothetical protein	1.01135	1.09969e-05	1.53196	1.99707e-07
vnz_12255	-	hypothetical protein	2.72046	3.26727e-06	4.7132	1.99707e-07
vnz_25050	-	hypothetical protein	0.0994806	0.650378	-0.62156	0.00689068
vnz_34105	-	helix-turn-helix transcriptional regulator	2.65707	2.0288e-07	1.15737	0.000375577
vnz_15190	-	hypothetical protein	-5.06113	3.33471e-07	-6.00118	2.0384e-07
vnz_03760	-	aminodeoxychorismate lyase	-1.17168	0.000105572	-1.76285	1.88996e-06
vnz_06235	-	S-(hydroxymethyl)mycothiol dehydrogenase	-0.502844	0.0223971	1.22901	3.44283e-05
vnz_10510	-	phage tail protein	-1.0574	0.00346743	-2.0321	6.56791e-06
vnz_33790	-	gas vesicle protein	1.60869	0.000668653	1.62663	2.92529e-05
vnz_19560	-	hypothetical protein	0.711119	0.000771246	2.00284	2.04536e-07
vnz_18375	-	hypothetical protein	0.297146	0.206918	1.08443	0.000228573
vnz_12670	-	aspartate-alanine antiporter	4.2868	2.04681e-07	2.23863	2.89219e-05
vnz_21930	-	hypothetical protein	2.83472	8.9081e-06	0.222322	0.467146
vnz_24205	-	hypothetical protein	-2.3232	2.07278e-07	-1.8653	8.66037e-07
vnz_09060	-	polymerase	-2.5904	2.08255e-07	-0.994193	0.000660068
vnz_12810	-	hypothetical protein	4.51034	4.45673e-07	3.37004	3.30363e-06
vnz_07255	-	hypothetical protein	1.48702	7.16369e-05	2.1359	2.26137e-06
vnz_17320	-	cobalamin biosynthesis protein CobG	-0.449168	0.0530127	-0.33476	0.145434
vnz_22850	-	hypothetical protein	0.143187	0.50484	-1.75217	1.55304e-06
vnz_02755	-	fused response regulator/thioredoxin-disulfide reductase	0.358238	0.115117	1.15691	8.8932e-05
vnz_08990	-	hypothetical protein	1.96093	4.00488e-07	1.76941	8.6299e-07
vnz_33545	-	peptidase	-2.88973	2.12807e-07	-1.59606	3.10426e-05
vnz_22455	-	leucine efflux protein LeuE	1.16478	2.68978e-05	1.89012	2.1308e-07
vnz_34700	-	hypothetical protein	-2.43769	5.15086e-06	-3.56573	2.137e-07
vnz_13835	-	polysaccharide deacetylase	-2.00356	1.24508e-05	-3.67578	2.13905e-07
vnz_33775	-	gas vesicle protein	2.30946	2.93799e-06	2.23022	9.2609e-07
vnz_03360	-	hypothetical protein	-0.571921	0.00846283	-0.895212	0.000285358
vnz_18555	-	DNA-binding response regulator	-0.421741	0.0409444	1.96861	2.16663e-07
vnz_26950	-	LysR family transcriptional regulator	-1.07959	0.0002218	-1.84517	1.42576e-06
vnz_34825	-	hypothetical protein	-0.84204	0.00271922	-1.74129	5.99359e-06
vnz_03145	-	NAD(P)-dependent oxidoreductase	0.353407	0.0542812	-0.108223	0.515897
vnz_30070	-	hypothetical protein	0.17072	0.302922	1.32399	1.82093e-06
vnz_25030	-	endoglucanase	2.86521	2.58152e-07	2.64753	3.81255e-07
vnz_35520	-	hypothetical protein	-0.187257	0.892871	0.207701	0.691549
vnz_08265	-	hypothetical protein	2.68519	2.24367e-07	2.13883	7.88482e-07
vnz_03740	-	sulfonate ABC transporter ATP-binding protein	1.86548	0.00988437	0.782594	0.160702
vnz_06490	-	molybdopterin-binding oxidoreductase	-1.133	4.82123e-05	-1.39733	3.1552e-06
vnz_12110	DynA	ATP-binding protein	3.09668	5.0669e-07	2.39498	2.94279e-06
vnz_20495	-	MarR family transcriptional regulator	0.594197	0.0562794	1.64827	7.45361e-05
vnz_35555	-	hypothetical protein	-0.908646	0.364254	0.346794	0.400086
vnz_07370	-	NADPH-dependent ferric siderophore reductase	2.07232	2.30451e-07	1.94669	3.49525e-07
vnz_30145	-	hypothetical protein	-2.67392	2.30725e-07	-1.68749	1.16907e-05
vnz_13470	-	phosphatase	-0.0577	0.775044	-1.91953	2.31562e-07
vnz_10460	-	terminase	-0.593484	0.0313202	-2.24356	2.32534e-07
vnz_28985	-	hypothetical protein	1.77496	1.18979e-06	1.99354	2.34896e-07
vnz_06125	-	glycerol kinase	1.90088	6.49186e-05	-0.48957	0.163458
vnz_13550	-	hypothetical protein	0.262973	0.146157	1.22617	8.9024e-06
vnz_32540	-	cellulose-binding protein	-3.53664	0.00310345	-5.98043	2.37374e-07
vnz_33030	-	metallophosphoesterase	0.267437	0.338664	-1.19462	0.000143241
vnz_06155	-	phosphatidylinositol kinase	0.481659	0.00908571	1.1237	1.06109e-05
vnz_25245	-	hypothetical protein	-0.352938	0.266343	0.363454	0.233984
vnz_31510	-	methyltransferase	-2.21061	4.94523e-06	-3.0623	2.42703e-07
vnz_35370	-	trypsin	-1.47459	0.00032522	-3.20839	2.42763e-07
vnz_16670	-	hypothetical protein	0.0772285	0.804843	-0.260675	0.319813
vnz_11000	-	chloride channel core	3.56737	2.44271e-07	2.07085	6.81781e-06
vnz_21905	-	hypothetical protein	-1.77097	2.44271e-07	-1.31026	3.36873e-06
vnz_07290	-	transcriptional regulator	-2.28154	2.46687e-07	-0.648958	0.00662279
vnz_00525	-	cation-binding protein	-0.355576	0.102255	-0.841284	0.000905928
vnz_05940	-	hypothetical protein	-1.65085	3.25011e-06	-1.01462	0.000181441
vnz_30765	-	hypothetical protein	-6.89005	2.47594e-07	-5.49502	3.67504e-06
vnz_08940	-	hypothetical protein	0.540398	0.00484403	0.578832	0.00260946
vnz_11570	-	peptidase M48	-0.702549	0.00035566	-1.53656	2.50202e-07
vnz_30025	-	hypothetical protein	-0.409704	0.146392	-3.06884	2.819e-07
vnz_12395	-	cation/H(+) antiporter	2.28578	2.52049e-07	1.98204	7.25929e-07
vnz_14390	-	transcription-repair coupling factor	0.138108	0.531287	1.6923	2.38772e-06
vnz_31310	-	low temperature requirement protein LtrA	-1.48159	1.99604e-05	-2.59932	2.55802e-07
vnz_19025	-	diacylglycerol kinase	0.120858	0.569519	0.273356	0.170115
vnz_05085	-	nitrate reductase	2.64708	2.56715e-07	-1.07853	0.000337647
vnz_28810	-	acetyl-CoA acetyltransferase	0.0607403	0.729167	-1.64921	2.57517e-07
vnz_03720	cdtA	ABC transporter permease	3.25939	2.58152e-07	1.59671	9.56282e-05
vnz_21910	-	RNA polymerase subunit sigma-24	-2.20512	2.58726e-07	-1.63301	3.72014e-06
vnz_01785	-	hypothetical protein	0.501828	0.0657944	-0.042339	0.873965
vnz_18245	-	cytochrome ubiquinol oxidase subunit I	2.68417	2.61611e-07	-1.50852	3.60566e-05
vnz_35100	-	AAA family ATPase	-2.72929	2.61611e-07	-2.30689	8.04039e-07
vnz_04100	-	GDSL family lipase	-0.256356	0.195305	1.91548	2.61969e-07
vnz_35130	-	hypothetical protein	-1.40328	0.00189062	-1.45826	0.000207414
vnz_34590	-	hypothetical protein	-0.670734	0.00245933	-0.170764	0.366787
vnz_10805	-	beta-ketoacyl-[acyl-carrier-protein] synthase II	0.488514	0.0300306	0.134233	0.52162
vnz_07980	-	ATP-dependent helicase HrpB	0.643733	0.00037936	0.777236	5.37846e-05
vnz_11215	-	aldo/keto reductase	-1.13915	1.03119e-05	-0.700812	0.000584448
vnz_14690	-	EamA family transporter	-1.1337	1.09863e-05	-0.640589	0.00145215
vnz_23605	-	hypothetical protein	0.0189547	0.932658	-1.47606	4.42793e-06
vnz_36385	-	ABC transporter permease	-0.557007	0.219062	-0.431277	0.324115
vnz_20445	-	DUF2771 domain-containing protein	0.361575	0.0721493	-0.0763162	0.697831
vnz_22235	-	hypothetical protein	-1.665	5.22015e-06	-2.21351	3.5632e-07
vnz_28365	-	hypothetical protein	-1.21741	5.20155e-06	-1.58465	5.02571e-07
vnz_08920	-	quinolinate synthetase	0.364421	0.104166	-1.68631	3.28491e-06
vnz_14865	-	hypothetical protein	0.819274	0.000316663	1.40144	2.13983e-06
vnz_10815	-	hypothetical protein	2.19372	3.00001e-06	1.67689	2.66305e-05
vnz_30605	-	hypothetical protein	-1.99142	3.85299e-06	-2.23305	5.19319e-07
vnz_10790	-	ACP S-malonyltransferase	0.640145	0.0700605	-1.40022	0.000824852
vnz_11200	-	MFS transporter	0.806121	0.00366784	2.24055	2.72432e-07
vnz_31800	-	squalene synthase HpnC	1.78071	2.72638e-07	1.62636	4.77814e-07
vnz_22335	-	hypothetical protein	1.8818	3.90847e-06	2.1541	2.7474e-07
vnz_05685	-	1-acyl-sn-glycerol-3-phosphate acyltransferase	-1.74969	2.39555e-06	-0.469707	0.0340769
vnz_26115	glnK	transcriptional regulator	-0.629473	0.144629	4.51954	2.75738e-07
vnz_02770	-	hypothetical protein	-1.19624	0.00010067	-0.401664	0.0741626
vnz_31170	-	hypothetical protein	2.01376	4.15564e-06	1.14509	0.000442732
vnz_07120	-	hypothetical protein	-1.67489	2.77078e-07	-0.834956	0.00013189
vnz_35855	-	ATP-dependent DNA ligase	0.722855	0.00513532	1.65506	3.15145e-06
vnz_14895	-	5-formyltetrahydrofolate cyclo-ligase	1.10516	9.99352e-06	1.58858	2.78003e-07
vnz_05985	tatC	twin arginine-targeting protein translocase TatC	1.22234	1.10305e-05	1.78353	2.79086e-07
vnz_15040	-	hypothetical protein	-2.49618	4.44064e-07	-2.59735	2.79086e-07
vnz_12075	-	hypothetical protein	0.321568	0.245087	1.69795	1.55396e-05
vnz_02480	-	acyl-CoA dehydrogenase	0.1208	0.580459	-0.788235	0.00301348
vnz_06660	-	serine protease	-0.17057	0.641717	-3.0775	2.83901e-07
vnz_22925	-	glycosyl transferase	-2.40386	6.18518e-06	-2.81983	2.83901e-07
vnz_24635	-	multi-component regulatory system-8	-2.32142	1.23627e-05	-3.54196	2.84981e-07
vnz_29595	-	4-phosphopantetheinyl transferase	0.413497	0.490376	-0.171332	0.777336
vnz_07520	-	transcriptional regulator	0.824141	0.000330035	1.29204	8.86791e-06
vnz_31710	-	RNA-binding transcriptional accessory protein	1.61669	1.16459e-06	0.441438	0.0220785
vnz_31165	-	FAD-dependent oxidoreductase	2.17871	2.23713e-06	0.142179	0.59932
vnz_14025	-	hypothetical protein	1.48281	0.000141494	2.78491	2.88643e-07
vnz_22225	-	hypothetical protein	-1.54361	3.15277e-06	-1.99604	2.88643e-07
vnz_27610	-	2-methylcitrate dehydratase	-0.714351	0.00439549	2.00575	2.88643e-07
vnz_30675	-	phenylalanine racemase	-3.1436	4.63379e-07	-3.01959	5.34506e-07
vnz_35515	-	hypothetical protein	0.0614696	0.953221	0.265188	0.536667
vnz_09445	-	hypothetical protein	-0.493999	0.0118765	-1.0181	6.69667e-05
vnz_36395	-	hypothetical protein	-0.732799	0.152719	-0.404266	0.409824
vnz_13820	-	hypothetical protein	-2.05099	3.01493e-06	-2.76556	2.91539e-07
vnz_22090	-	histidine kinase	0.456902	0.0033717	1.31344	2.91539e-07
vnz_04080	-	SAM-dependent methyltransferase	1.28913	2.08255e-05	0.975569	0.000185372
vnz_28675	-	amino acid permease	1.12577	0.000826091	0.820593	0.00578881
vnz_04385	-	hypothetical protein	-1.94648	1.06805e-05	-2.14805	8.21175e-06
vnz_24690	-	cell division protein FtsW	2.48668	5.52978e-07	1.85832	5.26708e-06
vnz_01455	-	glycine C-acetyltransferase	-1.96529	2.92964e-07	-0.189558	0.337962
vnz_34695	-	ligase	-2.45927	1.22155e-05	-3.81214	2.94871e-07
vnz_08025	-	branched chain amino acid ABC transporter substrate-binding protein	-2.10114	0.000100599	-4.2776	2.96598e-07
vnz_03405	-	hypothetical protein	-0.446541	0.0433368	-0.439058	0.0461475
vnz_34870	-	hypothetical protein	-1.50045	0.000137375	-3.09735	3.95026e-07
vnz_24580	-	RNA polymerase subunit sigma-24	-0.88808	0.0011024	-2.25862	2.99078e-07
vnz_21490	-	N-acetylmuramoyl-L-alanine amidase	4.25074	3.00307e-07	3.47735	1.17014e-06
vnz_11880	-	serine protease	-2.67501	8.77919e-07	-0.0718817	0.808916
vnz_29325	-	general stress protein CsbD	3.0772	8.77919e-07	1.81848	5.96831e-05
vnz_18875	-	hypothetical protein	2.57845	1.45424e-06	3.02385	3.0749e-07
vnz_27630	-	dTDP-4-dehydrorhamnose reductase	-1.86366	3.09327e-07	-1.71161	5.62694e-07
vnz_16090	-	ion channel protein	2.58517	3.11508e-07	1.25566	9.55069e-05
vnz_05640	-	GNAT family N-acetyltransferase	0.190601	0.498147	-0.518809	0.0603903
vnz_10695	-	MFS transporter	-2.60538	3.54305e-07	-2.26019	1.70199e-06
vnz_25770	-	guanylate kinase	-2.40098	3.13125e-07	-1.91208	7.00768e-06
vnz_01790	-	gas vesicle protein K	0.480725	0.0823479	-0.336692	0.119781
vnz_10075	-	hypothetical protein	-0.773038	0.000435913	-0.794423	0.00027481
vnz_07240	-	hypothetical protein	1.20565	1.2415e-05	-0.438884	0.0199057
vnz_12205	-	hypothetical protein	-1.98778	1.67757e-06	-2.29985	3.63999e-07
vnz_33780	-	gas vesicle protein	1.36695	0.000499981	1.9112	6.60404e-06
vnz_22980	-	hypothetical protein	-3.92615	3.16676e-07	-1.56411	0.000236347
vnz_34680	-	radical SAM protein	-2.48826	1.11634e-05	-3.7799	3.17048e-07
vnz_10700	-	TetR family transcriptional regulator	1.6603	3.20045e-07	1.51833	6.49268e-07
vnz_31810	-	phytoene dehydrogenase	2.03045	3.20782e-07	1.76061	9.13992e-07
vnz_00715	-	flavin oxidoreductase	0.315595	0.197659	1.46343	1.9698e-05
vnz_15490	-	ABC transporter substrate-binding protein	1.34133	2.46576e-06	1.32436	2.25754e-06
vnz_23175	-	hypothetical protein	-1.86824	1.98322e-06	-0.594201	0.0115932
vnz_03890	-	ABC transporter permease	0.305229	0.349251	-0.639059	0.0189981
vnz_33695	-	LysR family transcriptional regulator	0.481462	0.0147325	1.45387	1.78624e-06
vnz_28690	-	oxidoreductase	0.0116575	0.985548	-5.4918	3.26402e-07
vnz_05810	-	hypothetical protein	-0.0695868	0.845229	0.754091	0.0155299
vnz_13545	-	AAA family ATPase	0.101731	0.6091	0.490224	0.0153352
vnz_32790	-	lactate utilization protein C	-0.631355	0.0207416	-1.66327	1.97336e-05
vnz_32850	-	2-dehydropantoate 2-reductase	0.339242	0.0457631	-0.0764919	0.646358
vnz_18405	-	DNA primase	-2.88716	3.35366e-07	-1.53993	6.52199e-05
vnz_08515	-	laccase	0.793921	0.000234022	1.59757	3.3583e-07
vnz_00965	-	3-hydroxyisobutyryl-CoA hydrolase	0.824138	0.00453151	1.79708	5.05862e-06
vnz_28240	-	hypothetical protein	-4.85883	3.40397e-07	-2.6575	0.00234687
vnz_03920	-	cytochrome P450	-1.63859	4.29671e-06	-2.13629	3.41265e-07
vnz_30565	-	3-oxoacyl-ACP synthase	-3.182	0.000102896	-4.75	3.41455e-07
vnz_23215	-	AI-2E family transporter	0.461302	0.00860927	0.232312	0.13758
vnz_20385	-	helicase	0.948929	3.90129e-05	-0.0965081	0.533392
vnz_13285	-	dehydrogenase	0.484553	0.0415656	0.29443	0.191165
vnz_34655	-	branched chain amino acid aminotransferase	-2.12718	7.09822e-06	-2.78575	6.19035e-07
vnz_27345	-	hypothetical protein	0.778306	0.000757855	1.8378	3.48855e-07
vnz_27335	-	hypothetical protein	-0.26073	0.384941	3.24097	3.49197e-07
vnz_30670	-	SAM-dependent methyltransferase	-1.92365	4.15564e-06	-2.05282	1.02497e-06
vnz_28390	-	hypothetical protein	0.52693	0.00375409	0.552531	0.00283404
vnz_03105	-	amidohydrolase	2.201	8.78823e-07	1.50919	1.30563e-05
vnz_22230	-	malate dehydrogenase	0.10069	0.798504	-0.11101	0.764399
vnz_14125	-	hypothetical protein	3.22973	1.88204e-06	3.73493	3.5632e-07
vnz_04195	-	ATP-binding cassette family protein	-0.496246	0.00845086	-1.67168	3.59665e-07
vnz_19805	-	hypothetical protein	0.58879	0.001907	1.5592	3.59665e-07
vnz_31880	-	hypothetical protein	1.4599	3.5974e-07	1.28496	9.26068e-07
vnz_18005	rsmG	16S rRNA (guanine(527)-N(7))-methyltransferase RsmG	-0.119738	0.472355	0.595782	0.00165641
vnz_07235	-	hypothetical protein	-0.412762	0.137966	-0.350596	0.143698
vnz_05935	-	cobalamin-binding protein	-0.929969	0.0721493	0.81789	0.0928263
vnz_03505	-	DUF5134 domain-containing protein	-4.15439	1.46625e-05	-6.22761	3.67142e-07
vnz_15165	-	ADP-ribosylglycohydrolase	-0.07141	0.701717	1.79472	3.67142e-07
vnz_02525	-	catalase/peroxidase HPI	2.96185	3.68136e-07	1.48558	0.000113294
vnz_15000	-	glycosyl transferase family 2	-2.502	3.68136e-07	-2.02126	2.02705e-06
vnz_13690	-	LytR family transcriptional regulator	0.437281	0.015083	1.59245	3.68181e-07
vnz_10120	-	hypothetical protein	-0.663932	0.00109313	-1.52013	6.09937e-07
vnz_35565	-	hypothetical protein	-0.169735	0.761608	0.312581	0.397256
vnz_18765	-	hypothetical protein	-0.359553	0.0860315	0.0508091	0.805109
vnz_23100	-	chitinase	-0.438229	0.146759	-0.352598	0.24055
vnz_29925	-	hypothetical protein	-1.04305	9.89175e-05	-1.84384	6.07079e-07
vnz_35510	-	hypothetical protein	0.00414381	0.996172	0.694786	0.083415
vnz_27330	-	cysteine hydrolase	0.5351	0.0525964	0.78393	0.00958939
vnz_11685	-	rod shape-determining protein MreD	1.07258	0.000102223	1.40418	7.01766e-06
vnz_24360	-	hypothetical protein	-1.28571	0.00037936	-1.95103	9.28405e-06
vnz_33965	-	pirin	-0.776097	0.00933464	-1.09754	0.000371442
vnz_35695	-	hypothetical protein	1.50571	2.07604e-06	0.442727	0.0134517
vnz_03070	-	hypothetical protein	0.0177992	0.934544	1.10782	3.59795e-05
vnz_29435	-	xanthine dehydrogenase subunit D	3.48032	3.74503e-07	-0.168073	0.620623
vnz_24110	-	ribonucleoside-diphosphate reductase	-0.282981	0.366069	1.73915	6.55387e-05
vnz_29570	-	oxidoreductase	0.165711	0.728766	0.448642	0.32297
vnz_20785	-	ATP/GTP-binding protein	-0.0594458	0.762043	-1.8234	3.78202e-07
vnz_09775	-	ABC transporter substrate-binding protein	-0.234564	0.163766	-1.58883	3.80773e-07
vnz_14400	-	twitching motility protein PilT	-2.31496	3.81531e-07	-0.972393	0.000666517
vnz_22640	-	deoxyribose-phosphate aldolase	2.62896	3.81586e-07	-0.205976	0.418192
vnz_30700	-	DNA-binding response regulator	-1.77107	2.33749e-06	-0.45147	0.0484451
vnz_14000	-	hypothetical protein	1.84126	6.29517e-05	2.44875	9.59967e-07
vnz_30975	-	nitrate reductase	-2.66169	3.89533e-05	-4.03063	3.84803e-07
vnz_23225	-	alkyl hydroperoxide reductase	-0.414337	0.351646	0.971859	0.032319
vnz_17300	-	alpha/beta hydrolase	3.17252	1.91943e-06	3.00095	3.88384e-07
vnz_31155	-	MFS transporter	-2.95715	3.89293e-07	-2.32059	4.50347e-06
vnz_13705	-	LytR family transcriptional regulator	-0.0695388	0.806322	0.273899	0.27823
vnz_14055	-	hypothetical protein	2.99926	8.39082e-06	4.09841	3.96239e-07
vnz_04730	-	hypothetical protein	2.80658	1.36932e-06	2.606	2.35301e-06
vnz_14015	-	hypothetical protein	0.783311	0.00800951	1.86579	2.3628e-06
vnz_14920	-	hypothetical protein	0.658047	0.0214164	2.45521	3.9464e-07
vnz_02380	-	hypothetical protein	0.743457	0.00142059	0.779909	0.000663323
vnz_03825	-	glutathione peroxidase	0.0248325	0.905367	1.81515	3.9722e-07
vnz_01460	-	L-threonine 3-dehydrogenase	-1.71595	6.42368e-06	0.517798	0.038187
vnz_03115	-	S9 family peptidase	0.329075	0.0835503	0.127459	0.462459
vnz_19280	-	metal-binding protein	0.154148	0.520967	2.31386	3.98963e-07
vnz_22125	-	methylmalonyl-CoA mutase	-0.361101	0.213478	0.891576	0.00511361
vnz_26655	-	hypothetical protein	0.214899	0.168532	0.25947	0.0922088
vnz_29335	-	hypothetical protein	-0.402191	0.198306	-0.346013	0.130321
vnz_29220	-	hypothetical protein	-0.437	0.0310508	-1.06308	6.55387e-05
vnz_09910	-	hypothetical protein	-1.06941	9.58298e-05	-2.01374	4.02872e-07
vnz_18410	-	hypothetical protein	-2.37411	4.03568e-07	-0.779718	0.00336898
vnz_09135	-	tRNA-dependent cyclodipeptide synthase	-1.5086	0.000138598	-0.809881	0.0163606
vnz_25940	-	3-isopropylmalate dehydratase small subunit	0.0575468	0.83529	-0.912682	0.00193353
vnz_09695	-	hypothetical protein	-2.78893	8.9913e-06	-3.41092	4.1542e-07
vnz_22635	-	betaine-aldehyde dehydrogenase	2.53034	4.08978e-07	0.00203185	0.99457
vnz_30215	-	DNA-binding response regulator	-0.100936	0.619862	-1.74999	4.10614e-07
vnz_27180	-	recombinase RecQ	0.137732	0.436894	0.945759	6.45375e-05
vnz_34665	-	non-ribosomal peptide synthetase	-2.39642	1.5786e-05	-3.67443	4.11368e-07
vnz_11040	-	tellurium resistance protein	-0.376668	0.0271363	-1.52823	4.11832e-07
vnz_12315	-	transcriptional regulator	-1.80909	1.22155e-05	-2.60388	4.11832e-07
vnz_22770	-	alcohol dehydrogenase	1.29815	0.00028025	2.82244	4.11868e-07
vnz_32530	-	LacI family transcriptional regulator	3.58126	4.14952e-07	-0.41992	0.167541
vnz_26180	-	signal peptidase I	-0.192964	0.346019	-1.93566	4.1542e-07
vnz_00690	-	hypothetical protein	0.124232	0.6836	-0.120482	0.641791
vnz_26980	-	hydantoin racemase	-1.48592	0.000110864	-0.99497	0.00122963
vnz_02470	-	hydrophobic protein	0.396613	0.398502	-3.83057	4.20496e-07
vnz_24640	-	ATP-binding protein	-2.09215	4.31157e-05	-3.53802	4.21396e-07
vnz_23265	-	hypothetical protein	-1.71821	4.22476e-07	-0.131266	0.448954
vnz_35835	-	ATP-binding protein	-1.96109	4.23641e-07	-1.58378	2.20814e-06
vnz_00630	-	GNAT family N-acetyltransferase	-1.66615	3.9185e-06	-2.04573	4.25176e-07
vnz_22915	-	glycosyl transferase family 1	-1.8277	2.90744e-05	-2.44302	4.25176e-07
vnz_28360	-	hypothetical protein	-0.673793	0.000641598	-1.49575	4.25176e-07
vnz_34690	-	branched-chain amino acid aminotransferase	-2.34343	2.18946e-05	-3.70749	4.25176e-07
vnz_34300	-	RNA polymerase subunit sigma-24	-3.99731	5.59741e-06	-3.7572	4.25648e-07
vnz_20075	-	hypothetical protein	-0.463821	0.0522785	0.156158	0.500938
vnz_07925	-	hypothetical protein	-0.904102	0.00158205	-2.38839	4.30184e-07
vnz_10525	-	hypothetical protein	-0.365642	0.0911278	-1.79257	4.33539e-07
vnz_07260	-	hypothetical protein	2.27617	2.7969e-06	2.11176	3.54883e-06
vnz_23500	-	fumarate reductase/succinate dehydrogenase flavoprotein subunit	1.4676	4.71129e-06	0.315328	0.0731671
vnz_29065	-	hypothetical protein	-0.172772	0.316379	0.0445565	0.797508
vnz_21495	-	hypothetical protein	3.48522	1.73092e-06	3.99601	4.43945e-07
vnz_35540	-	hypothetical protein	-0.7221	0.281874	0.439631	0.263065
vnz_21090	-	NADH-quinone oxidoreductase subunit H	-2.50681	6.20849e-07	-2.4342	4.46555e-07
vnz_18230	-	LacI family transcriptional regulator	-1.97869	4.48732e-07	-0.745459	0.0020132
vnz_16305	-	hypothetical protein	-1.13444	0.000527919	2.60457	4.48898e-07
vnz_03170	-	IS5 family transposase	-3.19177	4.51707e-07	-0.862646	0.00554038
vnz_25305	-	hypothetical protein	0.277262	0.287899	-0.803179	0.00503011
vnz_09500	-	MFS transporter	0.955809	0.0160945	2.74669	3.65293e-06
vnz_28585	-	hypothetical protein	-1.47991	5.86234e-05	-2.36782	4.5275e-07
vnz_18825	-	hypothetical protein	-2.54035	4.53516e-07	-1.31605	0.000118862
vnz_09155	-	alpha/beta hydrolase	1.33039	6.94983e-06	1.76205	4.53549e-07
vnz_03545	-	glycosyl hydrolase	0.823361	0.00343	-0.291758	0.218214
vnz_29635	-	dTDP-glucose 4,6-dehydratase	-0.219998	0.664411	-0.574349	0.249965
vnz_19010	-	hypothetical protein	-1.88351	4.54782e-07	-1.9562	5.0158e-07
vnz_23815	-	hypothetical protein	0.656037	0.00636279	1.47006	6.33697e-06
vnz_14035	-	hypothetical protein	2.39639	1.36596e-05	2.72951	4.61678e-07
vnz_31000	-	hypothetical protein	1.83301	4.62657e-07	0.625061	0.0035376
vnz_20175	-	hypothetical protein	-3.1406	4.63887e-07	-2.88936	1.11451e-06
vnz_09325	-	PIG-L family deacetylase	1.47889	5.43346e-05	2.45104	4.70121e-07
vnz_22940	-	hypothetical protein	-3.32167	3.24699e-06	-3.77804	4.71241e-07
vnz_18770	-	ABC transporter permease	-2.15849	4.72303e-07	-0.786261	0.0020276
vnz_29740	-	LysR family transcriptional regulator	-0.963685	0.00220991	-0.868774	0.004426
vnz_32490	glpQ2	glycerophosphodiester phosphodiesterase	0.352886	0.127438	-0.379987	0.0980863
vnz_07705	-	hypothetical protein	0.538451	0.003684	1.51846	4.73654e-07
vnz_23630	-	hypothetical protein	0.614963	0.0020873	0.890972	9.90374e-05
vnz_21890	-	hypothetical protein	0.118968	0.417532	0.516649	0.00209702
vnz_24600	-	hypothetical protein	1.02215	4.45325e-05	1.65335	4.77814e-07
vnz_30690	-	MbtH family protein	-0.768	0.0388256	-2.55032	4.65022e-06
vnz_17770	-	1,2-phenylacetyl-CoA epoxidase subunit A	2.87246	6.36472e-06	-0.942789	0.0169602
vnz_32800	-	Fe-S oxidoreductase	-1.10341	0.00104921	-2.02518	7.09362e-06
vnz_05675	-	RNA polymerase subunit sigma	-0.384191	0.215243	-1.31165	0.000593239
vnz_23230	-	alkyl hydroperoxide reductase	-0.441935	0.311404	0.831475	0.0575697
vnz_31590	-	hypothetical protein	0.882258	0.00786137	1.93098	7.31031e-06
vnz_32625	-	hypothetical protein	0.195921	0.394154	-0.357363	0.0965317
vnz_25195	-	alpha-1,4-glucan--maltose-1-phosphate maltosyltransferase	-1.79784	4.11765e-06	-1.78336	2.67283e-06
vnz_23495	-	succinate dehydrogenase/fumarate reductase iron-sulfur subunit	1.36362	1.89397e-05	-0.192411	0.286865
vnz_25630	-	dihydrofolate reductase	-0.594824	0.0270555	-0.968261	0.00138559
vnz_14225	-	SAM-dependent methyltransferase	-2.05804	3.22772e-06	-0.191968	0.447605
vnz_28270	-	hypothetical protein	-2.47731	4.89927e-07	0.0840025	0.738579
vnz_05615	-	serine/threonine protein kinase	0.331121	0.0533115	0.647125	0.000985922
vnz_15775	-	peptidase	2.30221	4.93957e-07	2.28552	1.65441e-06
vnz_22630	-	aldehyde dehydrogenase	2.65572	4.94337e-07	0.124247	0.64547
vnz_32390	-	alpha-ketoglutarate-dependent dioxygenase AlkB	3.05138	7.92916e-06	3.4535	1.53131e-06
vnz_35560	-	hypothetical protein	1.51014	0.00122595	1.07195	0.00181076
vnz_15330	-	UTRA domain-containing protein	0.46941	0.00521934	1.38991	4.99331e-07
vnz_17760	-	hypothetical protein	0.331369	0.0626179	-1.56153	5.00338e-07
vnz_19940	-	sugar kinase	1.61517	1.36989e-05	0.920007	0.000775903
vnz_35580	-	hypothetical protein	-0.9941	0.076575	-0.605771	0.136099
vnz_19270	-	hypothetical protein	0.295902	0.21545	2.30487	5.03376e-07
vnz_13695	-	transcriptional regulator	-0.289586	0.0919626	0.638696	0.00128917
vnz_04165	-	hypothetical protein	1.33979	1.06805e-05	1.857	5.05756e-07
vnz_08070	-	bifunctional metallophosphatase/5'-nucleotidase	2.66892	5.05852e-07	-2.39031	1.39034e-06
vnz_00570	-	oxidoreductase	0.21767	0.607398	-0.800265	0.0337563
vnz_34875	-	hypothetical protein	0.367377	0.283008	0.0193306	0.953976
vnz_23835	-	peptide ABC transporter permease	0.319077	0.359321	-0.2338	0.42677
vnz_21080	-	NADH oxidoreductase (quinone) subunit F	-1.28227	3.58831e-06	-1.52414	5.11839e-07
vnz_20915	-	short-chain dehydrogenase	-0.941829	0.0176557	-3.88923	5.14555e-07
vnz_01245	-	oxidoreductase	-3.97616	5.14592e-07	-1.15686	0.00859486
vnz_25235	-	two-component sensor histidine kinase	0.528333	0.0025763	1.38889	5.19319e-07
vnz_09295	-	hypothetical protein	0.326305	0.0607278	0.844195	0.000127495
vnz_13925	-	acetyl-CoA acetyltransferase	1.00738	3.09121e-05	0.553553	0.00317449
vnz_35530	-	hypothetical protein	-0.362691	0.422615	0.567808	0.106822
vnz_13280	-	xanthine dehydrogenase	0.381905	0.111493	0.167943	0.464781
vnz_34815	-	ABC transporter	-0.259252	0.302814	-1.17822	0.000227441
vnz_17965	-	DNA replication/repair protein RecF	0.974165	1.44474e-05	0.602816	0.000727853
vnz_20475	-	magnesium-transporting ATPase	0.970345	0.000262187	1.86621	5.3167e-07
vnz_09920	-	N-acetylmuramoyl-L-alanine amidase	0.0201078	0.948453	-0.898386	0.00357391
vnz_30155	-	two-component sensor histidine kinase	0.601009	0.0107219	1.55039	4.15894e-06
vnz_32795	-	iron-sulfur cluster-binding protein	-0.977569	0.00468818	-2.13307	8.91119e-06
vnz_29360	-	hypothetical protein	0.26686	0.467581	1.47484	0.000260117
vnz_13840	-	glycosyl transferase family 2	-1.72756	0.000102737	-2.64425	4.29135e-06
vnz_14450	-	cellulose-binding protein	2.01391	6.08696e-06	2.58118	6.021e-07
vnz_02360	-	thiamine pyrophosphate-binding protein	3.46589	5.48364e-07	2.703	8.8211e-07
vnz_13445	-	hypothetical protein	2.98986	5.48502e-07	0.927344	0.00726481
vnz_12420	-	antitoxin VapB6	-0.0890638	0.690663	-0.443743	0.0363027
vnz_07480	-	hypothetical protein	1.06504	0.000242447	2.16521	5.55194e-07
vnz_28355	-	helicase	-0.712287	0.000329805	-1.41248	5.55374e-07
vnz_02200	-	hypothetical protein	-3.05621	2.36092e-06	-3.16633	5.56367e-07
vnz_09730	-	MerR family transcriptional regulator	-0.197817	0.347891	0.855737	0.000637897
vnz_35570	-	hypothetical protein	-0.443354	0.393427	-0.577559	0.118129
vnz_18790	-	hypothetical protein	0.150575	0.439129	1.52368	2.29703e-06
vnz_07915	-	aminotransferase	1.76691	5.59584e-07	-0.0869029	0.691336
vnz_15575	-	heat-shock protein Hsp20	-1.17584	0.000161351	0.319504	0.167542
vnz_31580	-	ABC transporter	-2.15917	1.53459e-06	-0.938487	0.00137872
vnz_06355	-	hypothetical protein	0.0848689	0.750138	1.0713	0.000495833
vnz_07545	-	Tat pathway signal sequence domain protein	0.26261	0.41695	3.14995	5.62694e-07
vnz_13675	-	N-acetylmuramoyl-L-alanine amidase	-0.207219	0.398198	-2.11302	5.62694e-07
vnz_20865	-	formyltetrahydrofolate deformylase	-0.953297	0.000131145	-1.70348	5.64284e-07
vnz_02885	-	NADPH-dependent oxidoreductase	1.32901	0.00014229	0.693786	0.00607225
vnz_16260	-	-	-2.41905	2.38415e-06	-2.40642	5.81295e-06
vnz_33885	-	dienelactone hydrolase	-3.27897	1.17996e-06	-3.39792	5.71837e-07
vnz_32630	-	pectin esterase	0.159231	0.547996	-0.687855	0.0102947
vnz_01370	-	cytochrome	-1.71436	1.80364e-05	-2.25503	5.73007e-07
vnz_32960	-	hypothetical protein	-1.99135	0.000545417	-3.32443	5.73007e-07
vnz_28175	-	RNA-directed DNA polymerase	-2.98237	5.73206e-07	-0.472191	0.123258
vnz_11725	-	hypothetical protein	1.11463	0.00140669	1.53934	4.57161e-05
vnz_15555	-	oxidoreductase	1.51299	3.73133e-06	1.95794	5.77413e-07
vnz_28070	-	hypothetical protein	0.907721	0.0184386	-3.25593	5.77943e-07
vnz_25275	-	hypothetical protein	-2.17464	7.96216e-07	-2.1463	5.78253e-07
vnz_17540	-	MBL fold metallo-hydrolase	1.02767	0.00108954	1.54504	1.35958e-05
vnz_33900	-	alpha/beta hydrolase	-2.11082	5.81083e-07	-0.991971	0.000411518
vnz_00275	-	serine protease	-2.86947	6.87933e-06	2.23681	4.4465e-05
vnz_05670	-	GNAT family N-acetyltransferase	-0.510148	0.0813135	-1.46488	0.000124936
vnz_27940	-	DNA helicase UvrD	-0.313947	0.164954	-1.6057	6.22116e-06
vnz_22315	-	decaprenylphospho-beta-D-erythro-pentofuranosid- 2-ulose 2-reductase	1.69819	1.47853e-05	0.878281	0.00186426
vnz_15780	-	serine/threonine protein kinase	0.785077	0.0017888	1.98635	5.86991e-07
vnz_11675	-	rod shape-determining protein RodA	1.16254	7.82474e-05	0.837921	0.000854671
vnz_07265	-	hypothetical protein	3.1692	5.90207e-07	1.84414	3.6029e-05
vnz_36390	-	histidinol phosphatase	-0.618835	0.210641	-0.361644	0.446585
vnz_31820	-	squalene--hopene cyclase	1.91997	5.91341e-07	1.49858	4.44281e-06
vnz_22730	-	adenylate/guanylate cyclase domain-containing protein	0.528101	0.0121835	0.916835	0.000214457
vnz_15265	-	hypothetical protein	0.913938	0.000899245	2.02643	5.93792e-07
vnz_15805	-	hypothetical protein	1.1288	7.39924e-06	0.324337	0.0437651
vnz_01385	-	penicillin amidase	0.112197	0.59178	-1.81375	5.96103e-07
vnz_21000	-	hypothetical protein	2.18385	6.00748e-07	1.85566	2.0448e-06
vnz_10045	-	hypothetical protein	0.596204	0.00516875	1.51214	2.87417e-06
vnz_35545	-	hypothetical protein	-0.488451	0.367658	0.170786	0.65096
vnz_29580	-	monooxygenase	-0.0162276	0.97394	-0.457631	0.332967
vnz_24005	-	hypothetical protein	0.0892636	0.55069	-0.148813	0.294784
vnz_34685	-	ferredoxin	-2.24445	2.64993e-05	-3.56993	6.10307e-07
vnz_07185	-	IMP dehydrogenase	1.37851	6.10374e-07	1.29601	9.95376e-07
vnz_17730	-	pyruvate dehydrogenase (acetyl-transferring) E1 component subunit alpha	1.23045	0.000361431	-1.69191	1.93849e-05
vnz_26710	osaA	hybrid sensor histidine kinase/response regulator	-0.580409	0.00234214	-1.48155	6.14211e-07
vnz_19935	-	N-acetylglucosamine-6-phosphate deacetylase	1.36645	9.58148e-06	0.860779	0.000255947
vnz_04160	-	hypothetical protein	0.599009	0.0406127	2.71804	6.17089e-07
vnz_01145	-	(2Fe-2S)-binding protein	-2.37377	6.18056e-07	-0.315525	0.275935
vnz_07555	-	endonuclease/exonuclease/phosphatase	2.54243	6.18056e-07	0.0912643	0.737671
vnz_01290	-	hypothetical protein	-1.09802	8.71555e-06	-1.41632	6.19322e-07
vnz_18210	-	hypothetical protein	-1.6588	6.42368e-06	-0.437001	0.0559787
vnz_23180	-	hypothetical protein	-0.998649	0.000272074	-0.31178	0.127169
vnz_27945	-	ATP-dependent endonuclease	-0.772593	0.00216265	-1.69677	2.54472e-06
vnz_17185	-	coproporphyrinogen III oxidase	-6.63689	6.25288e-07	0.0752157	0.919496
vnz_17775	-	1,2-phenylacetyl-CoA epoxidase subunit B	2.85101	6.25288e-07	-1.36766	0.000236574
vnz_00315	-	GntR family transcriptional regulator	-0.5695	0.0518228	-1.83736	1.545e-05
vnz_24670	-	hypothetical protein	0.473391	0.215796	0.617675	0.0398125
vnz_14340	-	hypothetical protein	3.31514	6.29605e-07	2.77044	1.03944e-05
vnz_15085	-	hypothetical protein	-2.10635	6.31379e-07	0.552103	0.0244067
vnz_27200	-	ABC transporter ATP-binding protein	1.79538	4.86339e-06	1.68272	6.69195e-06
vnz_07385	-	amidohydrolase	1.1821	2.99664e-06	1.36406	6.37304e-07
vnz_06885	-	chromosome partitioning protein	-0.290686	0.217083	0.056581	0.811727
vnz_12805	-	membrane protease subunit	4.25817	9.79143e-07	3.46416	3.65741e-06
vnz_13305	-	ABC transporter substrate-binding protein	1.47421	1.21319e-05	0.56777	0.0152655
vnz_24555	-	spermidine synthase	0.521455	0.00953216	1.66163	6.56593e-07
vnz_31630	-	acetyl-CoA acetyltransferase	-1.16107	7.83253e-05	-0.608091	0.00998307
vnz_17310	-	tylosin resistance protein TlrC	-0.790322	0.00414312	-0.4882	0.0490992
vnz_17765	-	hypothetical protein	0.511799	0.0196131	-1.74447	6.62466e-07
vnz_17155	-	hypothetical protein	0.206651	0.338014	1.86077	1.24372e-06
vnz_36280	-	FUSC family protein	0.467589	0.490882	1.19297	0.00474903
vnz_27585	-	dihydropteroate synthase	-3.44103	6.65673e-07	0.789185	0.0340441
vnz_02070	-	isocitrate dehydrogenase (NADP(+))	0.59436	0.0135909	0.191599	0.377312
vnz_29650	-	TetR family transcriptional regulator	-0.550492	0.0378549	2.14131	1.44736e-06
vnz_22320	-	decaprenylphosphoryl-beta-D-ribose oxidase	1.60916	4.93155e-06	0.958362	0.00026726
vnz_25645	-	acetolactate synthase small subunit	-0.850725	0.000416639	-1.55214	1.75594e-06
vnz_14625	-	hypothetical protein	1.7425	0.000603019	3.89176	6.74665e-07
vnz_10710	-	hypothetical protein	0.905074	2.16535e-05	0.934076	1.34212e-05
vnz_15395	-	LysR family transcriptional regulator	-0.0103092	0.956643	-0.192645	0.239637
vnz_16545	-	phosphatase	0.380265	0.134969	1.1193	0.000195991
vnz_20580	-	serine/threonine protein kinase	-0.161867	0.477158	2.14124	6.79205e-07
vnz_23735	-	magnesium transporter	0.629799	0.00442564	0.805429	0.000573347
vnz_00175	-	TIGR03086 family protein	-1.09957	0.00351788	-1.17324	0.00176678
vnz_29655	-	NADPH-dependent FMN reductase	-2.28744	0.000251933	2.39741	0.00021637
vnz_28110	-	hypothetical protein	-3.39855	1.41407e-06	-3.3044	6.89029e-07
vnz_08770	-	cyclase	-0.575557	0.0164918	-1.0593	0.000240336
vnz_01450	-	LysR family transcriptional regulator	-1.91971	6.90734e-07	0.889148	0.000844238
vnz_24025	-	-	0.147225	0.718091	1.67467	0.000178915
vnz_01045	-	nucleotidyltransferase	-0.761866	0.0486212	-1.88019	3.38142e-05
vnz_04490	-	adenosylcobinamide amidohydrolase	-1.04556	0.00159864	-1.54025	6.89009e-05
vnz_08805	-	hypothetical protein	-0.220015	0.190222	0.582611	0.00200209
vnz_20595	-	hypothetical protein	-1.67245	5.88306e-06	-0.750351	0.0047
vnz_12830	-	HAD family hydrolase	0.0855646	0.647603	1.59793	6.95738e-07
vnz_13215	-	hypothetical protein	-1.28187	9.53286e-07	-0.914605	1.96211e-05
vnz_13220	-	hypothetical protein	-1.3109	4.58217e-06	-1.12557	1.62761e-05
vnz_21040	-	AraC family transcriptional regulator	-0.570815	0.00422301	-0.439508	0.0170939
vnz_29340	-	hypothetical protein	-0.957137	0.00143644	-0.431042	0.0516255
vnz_31805	-	squalene synthase HpnD	1.83506	7.09708e-07	1.75586	8.20541e-07
vnz_17245	-	AraC family transcriptional regulator	-1.95796	7.10143e-07	-1.05823	0.000132742
vnz_24470	-	NAD-dependent malic enzyme	0.198012	0.38849	-0.509736	0.0285908
vnz_15635	-	glutamyl-tRNA reductase	0.159959	0.400036	-1.67611	7.18083e-07
vnz_35490	-	hypothetical protein	0.201422	0.469019	-2.85809	7.22936e-07
vnz_24255	-	WhiB family transcriptional regulator	-2.03234	0.000582899	-3.78456	3.65293e-06
vnz_03280	-	DeoR family transcriptional regulator	-0.907512	0.00080992	-2.05014	7.28689e-07
vnz_06635	-	hypothetical protein	2.64592	1.6999e-05	2.8093	3.12374e-06
vnz_10670	-	peroxiredoxin	1.35827	3.49101e-06	1.5586	8.10535e-07
vnz_00645	-	mechanosensitive ion channel protein	1.57557	0.000638868	-1.04405	0.00165019
vnz_32970	-	hypothetical protein	-1.39897	5.21565e-05	-1.89921	2.43041e-06
vnz_00795	-	CoA transferase	-2.29888	0.000277547	0.110805	0.712803
vnz_03140	-	oxidoreductase	2.19535	7.40246e-07	1.80259	2.62519e-06
vnz_21005	-	molecular chaperone DnaJ	2.02685	7.41195e-07	1.78623	1.89939e-06
vnz_20435	-	1,4-dihydroxy-6-naphthoate synthase	-0.451343	0.012844	-0.353887	0.0384056
vnz_36630	-	HutD family protein	-0.933836	0.000518564	-0.7227	0.00246637
vnz_26060	-	SCP-like extracellular	-0.455564	0.0762796	-1.1095	0.00036503
vnz_03055	-	aspartate aminotransferase family protein	-1.33921	0.00019911	0.778554	0.00377071
vnz_07030	-	hypothetical protein	0.118962	0.588343	0.842555	0.000879785
vnz_17455	-	hypothetical protein	0.843249	0.00416991	1.13693	0.000265681
vnz_15590	-	hypothetical protein	-1.41971	7.5129e-07	-0.805129	0.000130476
vnz_20410	-	iron ABC transporter	1.75092	1.20555e-06	1.8004	7.59529e-07
vnz_09980	-	hydrolase	-0.561902	0.0469474	-2.08473	4.43245e-06
vnz_04585	-	EamA family transporter	-0.595657	0.0372207	2.53192	7.6283e-07
vnz_09230	-	oxidoreductase	-0.553767	0.0128795	-1.81163	7.6283e-07
vnz_34615	-	beta-glucosidase	0.537752	0.170038	-3.63265	7.63616e-07
vnz_21360	-	NAD-dependent dehydratase	1.0811	0.000814089	2.36175	7.65524e-07
vnz_04775	-	D-alanyl-D-alanine dipeptidase	-0.744607	0.00238629	-0.242114	0.251648
vnz_06405	-	TetR family transcriptional regulator	-2.30756	7.73308e-07	-1.01422	0.00114151
vnz_08830	-	rhomboid family intramembrane serine protease	0.283778	0.0868381	0.321849	0.0490254
vnz_12250	-	endonuclease	3.09932	7.80404e-07	0.852671	0.0236863
vnz_32720	-	ABC transporter permease	-0.853249	0.0141762	-2.24741	4.97142e-06
vnz_13265	-	collagen alpha 1(II) chain precursor	0.125584	0.505489	-0.467751	0.0158403
vnz_34805	-	ABC transporter permease	0.147187	0.63515	-0.377278	0.193426
vnz_22250	-	carboxyvinyl-carboxyphosphonate phosphorylmutase	-0.556602	0.0138061	1.95463	7.86829e-07
vnz_04390	-	hypothetical protein	-1.8291	7.56625e-05	-2.53482	5.22721e-06
vnz_09905	-	hypothetical protein	-3.14292	7.16373e-06	-5.16763	7.89772e-07
vnz_06830	-	iron sulfur protein	-0.0153694	0.94924	-0.450178	0.0466702
vnz_14785	-	alpha/beta hydrolase	0.690157	0.0282702	1.66135	2.41953e-05
vnz_22260	-	GntR family transcriptional regulator	-0.0114613	0.948718	-0.388155	0.0177419
vnz_20900	-	acyl-CoA dehydrogenase	0.216681	0.391745	-2.02309	1.62309e-06
vnz_05425	-	preprotein translocase subunit YajC	0.050951	0.737562	0.540172	0.00129366
vnz_03985	-	aminopeptidase	-1.29207	0.000824358	3.02403	8.00154e-07
vnz_00080	-	calcium-binding protein	-3.36905	2.58486e-06	-3.19518	3.08676e-06
vnz_18935	-	valine dehydrogenase	-1.65985	9.32846e-05	0.275769	0.353396
vnz_19865	-	hypothetical protein	1.04852	0.00069769	1.18051	0.000179303
vnz_21100	-	NADH:ubiquinone oxidoreductase subunit J	-2.82238	9.43471e-07	-2.6792	8.10308e-07
vnz_03955	-	6-phosphofructokinase	0.937789	0.000135313	-0.130242	0.460817
vnz_21320	-	zinc metalloprotease HtpX	0.201411	0.202603	0.654461	0.000556987
vnz_07550	-	hypothetical protein	0.560127	0.00239647	-1.39655	8.20541e-07
vnz_16585	-	S9 family peptidase	1.69244	8.23101e-07	1.02684	6.28418e-05
vnz_26320	-	hypothetical protein	-0.814046	0.017059	-2.02056	0.000116657
vnz_33720	-	tyrosinase	-2.67308	8.29531e-07	0.874754	0.0123194
vnz_33035	-	hypothetical protein	-0.0545326	0.872492	-1.42255	9.93296e-05
vnz_35550	-	hypothetical protein	0.389501	0.739439	-0.214198	0.66029
vnz_09215	-	protein tyrosine phosphatase	1.61147	6.41233e-05	2.55364	8.68336e-07
vnz_14675	-	site-specific integrase	-1.17825	0.00133779	-1.24038	0.000559354
vnz_25730	-	cytosine permease	0.74452	0.00142059	1.15783	4.26947e-05
vnz_09185	-	glutamine synthetase	-0.0416087	0.932306	4.27238	8.42103e-07
vnz_28455	-	DNA-binding response regulator	-2.12025	3.62103e-05	-2.39556	6.47178e-06
vnz_17745	-	3-hydroxyacyl-CoA dehydrogenase	1.24755	8.18119e-05	-0.0807339	0.72088
vnz_09145	-	hypothetical protein	0.579671	0.0148377	1.40213	1.75498e-05
vnz_07460	-	histidine kinase	-0.151996	0.410362	1.657	8.47233e-07
vnz_09225	-	metal-dependent hydrolase	-2.88359	9.18133e-07	-2.51478	8.58052e-07
vnz_12715	-	histidine phosphatase family protein	-1.23705	9.04943e-06	-1.55512	8.58052e-07
vnz_10885	-	MarR family transcriptional regulator	0.330689	0.0522785	0.495872	0.00754174
vnz_31195	-	LD-carboxypeptidase	-0.550524	0.0053135	0.187971	0.258686
vnz_31200	-	peptidase S15	0.225788	0.503818	-2.06448	2.03766e-05
vnz_36495	-	hypothetical protein	-0.678025	0.00363291	0.715098	0.0022958
vnz_10535	-	DUF5047 domain-containing protein	-0.35774	0.456981	-2.75764	8.66042e-07
vnz_29355	-	pyridoxamine 5'-phosphate oxidase	-2.87909	8.66685e-07	-0.55095	0.073472
vnz_36520	-	hypothetical protein	1.65656	8.66685e-07	0.716396	0.00102709
vnz_05115	-	amino acid permease	1.71998	1.6865e-06	1.82328	8.68336e-07
vnz_07770	-	short-chain dehydrogenase	-2.44399	1.5786e-05	-3.05312	8.68336e-07
vnz_35500	-	hypothetical protein	0.843261	0.051866	1.17833	0.00281782
vnz_01035	-	carboxymuconolactone decarboxylase	1.15784	0.0010818	0.665364	0.00906137
vnz_34625	-	ABC transporter permease	-0.628731	0.181267	-3.68602	8.74635e-07
vnz_06905	-	CTP synthase	1.59992	2.48747e-06	1.50858	3.32512e-06
vnz_11370	-	sugar kinase	-0.171266	0.371326	0.0619659	0.735239
vnz_22965	-	hypothetical protein	-1.97514	0.000264763	-2.36698	2.92909e-05
vnz_18850	ragK	two-component sensor histidine kinase	0.88066	0.00046908	1.73421	8.78285e-07
vnz_35960	-	hypothetical protein	0.250608	0.212099	1.34193	9.35215e-06
vnz_07270	-	hypothetical protein	3.30132	9.47796e-07	1.63508	0.00020088
vnz_18680	-	prolyl aminopeptidase	-1.59971	7.53512e-06	-1.92888	8.90056e-07
vnz_31245	-	hypothetical protein	-1.62926	5.23218e-05	-2.50473	8.90056e-07
vnz_04000	-	urease accessory protein UreF	1.41136	0.0102072	4.25064	8.93791e-07
vnz_07940	-	ATP-dependent helicase	0.449405	0.0370645	1.75651	8.9981e-07
vnz_11005	-	-	1.21625	0.00024061	1.79718	2.87417e-06
vnz_30680	-	hypothetical protein	-0.143886	0.656187	-0.848992	0.00860502
vnz_27095	-	iron transporter	-0.925747	0.00106225	-1.97598	9.13992e-07
vnz_01250	-	threonine synthase	-3.05272	1.36243e-06	-2.2556	1.69775e-05
vnz_08395	-	hypothetical protein	-1.03045	0.000419089	-0.374333	0.107413
vnz_25950	hupS	DNA-binding protein	1.85908	3.9585e-06	1.48145	2.37139e-05
vnz_28420	-	endonuclease	-0.605996	0.0120999	0.882582	0.000903827
vnz_10505	-	hypothetical protein	-0.310199	0.12056	-0.74347	0.00110574
vnz_35020	-	hypothetical protein	3.17057	9.23782e-07	1.44349	0.0002963
vnz_22175	-	hypothetical protein	1.60664	3.7322e-05	2.37841	9.26068e-07
vnz_24020	-	hypothetical protein	0.0842859	0.758507	1.28984	0.000136213
vnz_35685	-	hypothetical protein	1.67332	9.30742e-07	1.03476	3.48463e-05
vnz_20600	-	DUF4440 domain-containing protein	-2.17646	9.35542e-07	-0.634913	0.0178359
vnz_12960	-	transporter	-1.3208	6.17448e-05	-2.02077	9.35662e-07
vnz_10685	-	ion transporter	-1.47316	9.40361e-07	0.132997	0.418237
vnz_22865	-	hypothetical protein	-0.136542	0.381056	-0.848115	5.93492e-05
vnz_11535	-	transcriptional regulator	0.394224	0.0123441	1.10805	2.80667e-06
vnz_19510	-	phosphatase	-0.69597	0.00362293	-0.357008	0.0904943
vnz_29280	-	diguanylate cyclase	-0.0893382	0.624237	-1.47447	9.51074e-07
vnz_19895	-	metallopeptidase	0.942615	1.93974e-05	1.2777	9.5719e-07
vnz_02230	-	two-component sensor histidine kinase	0.615333	0.00161613	0.462246	0.00823276
vnz_08765	-	hypothetical protein	-0.125515	0.491881	-0.709935	0.00118384
vnz_27425	-	hypothetical protein	-0.147547	0.392091	0.648324	0.00118185
vnz_34165	-	hypothetical protein	1.00311	0.100467	-1.9291	0.000312856
vnz_32980	-	hypothetical protein	-1.77293	9.66744e-07	-1.43157	5.64772e-06
vnz_02680	-	tyrosine protein kinase	-1.86909	1.38427e-05	-2.23262	1.59396e-06
vnz_34820	-	amidohydrolase	-0.626222	0.0264986	-1.52342	4.79833e-05
vnz_24235	-	glucosamine-6-phosphate deaminase	0.522747	0.0254038	0.326902	0.123758
vnz_27740	-	hypothetical protein	-1.05713	0.00192116	-1.72987	1.76736e-05
vnz_11690	-	rod shape-determining protein MreC	0.874653	0.000259866	1.54101	1.25526e-06
vnz_30650	-	MFS transporter	-2.79478	2.07604e-06	-2.87943	9.75414e-07
vnz_29965	-	transcriptional regulator	-1.40872	0.00050977	-1.91325	2.85701e-05
vnz_32935	-	hypothetical protein	-2.88214	9.78825e-07	-0.547435	0.115651
vnz_00520	-	hypothetical protein	0.192628	0.486507	0.285188	0.245329
vnz_16560	-	hypothetical protein	0.769116	0.00432556	0.804719	0.00201911
vnz_24965	-	acetyl-CoA acetyltransferase	0.897379	0.00799702	1.08244	0.0021099
vnz_07700	-	hypothetical protein	0.950762	2.40373e-05	1.31962	9.85268e-07
vnz_17725	-	alpha-ketoacid dehydrogenase subunit beta	1.3861	0.000159673	-1.4809	7.2227e-05
vnz_32205	-	peroxidase	3.14173	6.95604e-06	2.11231	1.3303e-05
vnz_22420	-	hypothetical protein	0.289761	0.259675	1.96818	3.84878e-06
vnz_32510	-	beta-glucosidase	2.36089	8.33694e-05	-3.85729	9.88342e-07
vnz_21185	-	NADP oxidoreductase	1.78955	9.93515e-07	0.770589	0.00135591
vnz_20815	-	GNAT family N-acetyltransferase	-1.57527	4.65785e-06	-1.65663	3.48179e-06
vnz_27290	-	GntR family transcriptional regulator	-0.537287	0.0499086	2.29203	9.95376e-07
vnz_27325	-	Zn-dependent hydrolase	0.823277	0.00474271	1.20855	0.000315127
vnz_22495	-	N-acyl-L-amino acid amidohydrolase	-0.642774	0.0189168	-2.25388	1.00244e-06
vnz_03580	-	RNA polymerase subunit sigma-24	-0.459933	0.0296545	-1.16047	3.38639e-05
vnz_17960	-	hypothetical protein	0.388694	0.0370645	0.513857	0.00756193
vnz_33360	-	phosphatase	0.768145	0.00333292	1.23339	2.89084e-05
vnz_13195	-	death-on-curing family protein	-0.465547	0.00815928	-0.508933	0.00378238
vnz_29680	-	hypothetical protein	-2.91877	7.87215e-05	-1.40088	0.0243136
vnz_25790	-	hypothetical protein	-0.638104	0.0453192	-1.69979	0.000341844
vnz_22790	-	hypothetical protein	0.77176	0.00130259	0.843592	0.000525003
vnz_30330	-	amino acid adenylation protein	-0.821749	0.000537015	-1.62012	1.01955e-06
vnz_07275	-	stress protein	3.19463	3.09142e-06	1.54432	0.00075508
vnz_19220	-	hypothetical protein	-1.40646	6.76868e-06	-1.69202	1.02069e-06
vnz_02280	-	amidase	0.141443	0.555266	-0.194278	0.336179
vnz_06755	-	amino acid ABC transporter substrate-binding protein	1.87338	2.38069e-06	1.47694	4.3495e-06
vnz_25580	-	hypothetical protein	-1.53248	7.27524e-06	-1.74123	2.67283e-06
vnz_31875	-	MBL fold metallo-hydrolase	1.48561	1.02124e-06	1.34346	2.1121e-06
vnz_24735	-	hypothetical protein	-0.921996	0.000294241	-1.68823	1.02691e-06
vnz_23075	-	IclR family transcriptional regulator	-0.389034	0.0359534	-1.62569	1.02704e-06
vnz_16230	-	hypothetical protein	1.10921	1.58432e-05	1.24737	4.23287e-06
vnz_02450	-	hypothetical protein	-0.730411	0.0734204	0.384823	0.319178
vnz_09495	-	TetR family transcriptional regulator	-0.570588	0.0456983	0.523484	0.0539722
vnz_32295	-	-	2.36202	0.00014576	1.4645	0.00139407
vnz_36265	-	SAM-dependent methyltransferase	-1.94794	3.5025e-06	-2.01195	1.03426e-06
vnz_07495	-	hypothetical protein	0.783972	0.0245145	1.657	5.20487e-05
vnz_12520	-	hypothetical protein	2.37088	1.04243e-06	1.94144	8.05214e-06
vnz_00280	-	hypothetical protein	0.0100099	0.970441	1.47886	9.75897e-06
vnz_18780	-	hypothetical protein	-2.82361	1.04764e-06	-1.9638	4.44293e-05
vnz_09650	-	two-component sensor histidine kinase	0.717427	0.00200818	1.60955	2.9173e-06
vnz_20405	-	ABC transporter	1.75259	1.07555e-06	1.5721	2.34647e-06
vnz_32580	-	carbohydrate esterase	2.15804	2.9508e-06	0.847049	0.00163281
vnz_22325	-	hypothetical protein	1.42893	1.03261e-05	1.74342	1.08408e-06
vnz_12510	-	sodium:solute symporter	-0.402761	0.0436137	1.75577	1.08767e-06
vnz_01955	-	hypothetical protein	-2.17613	3.06272e-06	0.348326	0.165156
vnz_03150	-	hypothetical protein	0.16643	0.42904	0.309119	0.118909
vnz_06195	-	hypothetical protein	-1.48386	3.44571e-05	-1.8856	3.76203e-06
vnz_31045	-	glycerate kinase	1.49703	4.86288e-06	1.72453	1.1082e-06
vnz_06955	tlyA	16S/23S rRNA (cytidine-2'-O)-methyltransferase	0.648813	0.000681926	0.873246	4.66632e-05
vnz_00290	-	amidohydrolase	-0.720569	0.0129984	-2.01328	1.11666e-06
vnz_06345	-	erythromycin esterase	1.51615	1.12677e-06	1.49748	1.15165e-06
vnz_32210	-	bacteriocin	4.36008	1.12677e-06	2.1308	7.47687e-05
vnz_04355	-	uracil-DNA glycosylase	0.909018	4.89659e-05	1.34933	1.12693e-06
vnz_18140	-	GNAT family N-acetyltransferase	0.641792	0.00106572	1.4266	1.12693e-06
vnz_15425	-	hypothetical protein	-2.33202	1.38452e-06	-2.33499	1.12995e-06
vnz_34505	-	hypothetical protein	1.50295	3.58005e-05	1.18785	7.00597e-05
vnz_17790	-	phenylacetic acid degradation protein	2.553	1.14588e-06	-1.52169	6.90275e-05
vnz_23595	-	N-acetyl-1-D-myo-inositol-2-amino-2-deoxy-alpha- D-glucopyranoside deacetylase	-1.42506	1.14835e-06	-0.107383	0.51035
vnz_28700	-	PaaX family transcriptional regulator	0.323563	0.20367	-0.513527	0.0443118
vnz_29955	-	UDP-N-acetylglucosamine 1-carboxyvinyltransferase	0.768587	0.0522785	2.84258	1.15083e-06
vnz_29385	-	hypothetical protein	-1.57757	0.00019924	-2.79732	1.15165e-06
vnz_29475	-	3-hydroxyacyl-CoA dehydrogenase	0.160679	0.490205	0.557071	0.0195814
vnz_25025	-	galactose oxidase	2.35883	1.16231e-06	0.200588	0.406922
vnz_25945	-	hypothetical protein	1.66617	2.61907e-06	1.76561	1.16255e-06
vnz_28725	-	hypothetical protein	-3.41135	1.16459e-06	-1.61057	0.000505621
vnz_30220	-	cytochrome	-1.91411	1.17062e-06	-1.37824	3.08873e-05
vnz_09480	-	NAD+ synthase	-0.939744	0.000134854	-1.55107	1.17171e-06
vnz_12015	-	hypothetical protein	-0.594021	0.00163513	-1.3479	1.17377e-06
vnz_28655	-	hypothetical protein	-3.40514	3.35723e-06	-3.43722	1.17377e-06
vnz_29025	-	hypothetical protein	0.94576	0.000411624	1.74003	1.17377e-06
vnz_30360	-	hypothetical protein	1.18322	3.10254e-05	1.60979	1.17377e-06
vnz_32990	-	thiamine pyrophosphate-requiring protein	1.33734	0.000320137	-0.00536317	0.984741
vnz_02930	-	hypothetical protein	-2.93484	5.64613e-06	-0.52792	0.332475
vnz_18440	-	kanamycin biosynthetic protein	3.15969	1.18874e-06	1.50029	0.000398353
vnz_15630	-	hydroxymethylbilane synthase	0.334557	0.0595358	-1.45473	1.1917e-06
vnz_09700	-	hypothetical protein	-2.45066	4.01143e-05	-2.55776	2.9173e-06
vnz_34620	-	sugar ABC transporter permease	-1.15288	0.0562794	-3.65303	1.1956e-06
vnz_08210	-	glyoxalase	-1.17151	9.50182e-06	-0.927815	7.28477e-05
vnz_20425	-	hypothetical protein	0.106684	0.4903	0.539785	0.00183776
vnz_03735	-	ABC transporter permease	3.23749	0.00814184	1.28276	0.098704
vnz_29600	-	methylmalonyl-CoA carboxyltransferase	1.99127	0.015235	-0.047397	0.956075
vnz_27650	-	hypothetical protein	-2.32158	4.72717e-05	-1.72451	0.000139755
vnz_36360	-	two-component sensor histidine kinase	0.282305	0.24569	0.520222	0.0274442
vnz_33310	-	aryl sulfotransferase	0.270534	0.590012	1.15036	0.00914017
vnz_28730	-	serine protease	-2.70966	1.21933e-06	-0.658519	0.0337553
vnz_30995	-	inositol monophosphatase	2.06955	3.04119e-06	2.30359	1.221e-06
vnz_03125	-	glutamate--cysteine ligase	-0.216631	0.198207	-1.33615	1.22395e-06
vnz_13945	-	hypothetical protein	0.469986	0.0135095	-1.48262	1.23061e-06
vnz_02920	-	hypothetical protein	-3.50509	1.71868e-06	-0.415335	0.473194
vnz_20650	-	hypothetical protein	0.209852	0.368241	-0.198961	0.424335
vnz_22835	-	hypothetical protein	-0.322898	0.201541	-0.188609	0.435018
vnz_01560	-	serine/threonine protein kinase	0.261621	0.269453	1.24586	4.21014e-05
vnz_22830	-	ABC transporter	0.523005	0.0875312	-0.0431446	0.883054
vnz_06910	-	glucoamylase	-0.378647	0.136311	1.23506	0.000153096
vnz_00115	-	enoyl-CoA hydratase	-0.0222641	0.912359	-0.384337	0.0383627
vnz_12480	-	aminopeptidase	-1.7052	9.59213e-05	-1.88933	3.48799e-05
vnz_33120	-	LacI family transcriptional regulator	-0.806627	0.0561771	-1.60463	0.000798839
vnz_26760	-	DEAD/DEAH box helicase	0.521947	0.00533329	1.38839	1.25626e-06
vnz_31275	-	hypothetical protein	-1.07205	7.31129e-05	-0.608533	0.00387687
vnz_08310	-	indole-3-glycerol phosphate synthase	1.4662	1.26457e-06	0.311807	0.0668355
vnz_14765	-	GNAT family N-acetyltransferase	-1.87833	1.27147e-06	0.362616	0.0944156
vnz_27510	-	hypothetical protein	-0.859017	0.00026075	-0.0739479	0.691697
vnz_32475	-	transporter	-0.183148	0.345835	-1.37234	5.79998e-06
vnz_08955	-	SAM-dependent methyltransferase	1.00382	0.000125592	0.839874	0.000437634
vnz_08510	-	YggS family pyridoxal phosphate enzyme	0.149547	0.422884	-0.803818	0.000398662
vnz_13300	-	sugar transporter	0.908353	0.000385741	0.997754	0.000105161
vnz_20355	-	copper homeostasis protein CutC	1.73043	3.54715e-05	1.02067	0.000854868
vnz_05545	ssgB	sporulation protein SsgA	2.54709	1.30525e-06	0.737309	0.0146058
vnz_36480	-	YfcE family phosphodiesterase	-2.88549	9.10958e-06	-3.20173	1.31157e-06
vnz_02915	-	hypothetical protein	-3.09005	6.05889e-06	1.15342	0.00836664
vnz_30750	-	LysR family transcriptional regulator	-1.70687	1.31904e-06	-1.5618	2.82672e-06
vnz_30470	-	diadenosine tetraphosphate hydrolase	0.803767	0.00166429	1.83038	1.32133e-06
vnz_00285	-	polyketide cyclase	0.702062	0.0118944	1.84738	2.57283e-06
vnz_08525	-	cell division protein FtsQ	0.904834	0.000181223	0.595647	0.0035145
vnz_03230	-	NUDIX hydrolase	0.645733	0.00177546	1.50651	1.32239e-06
vnz_08570	-	16S rRNA (cytosine(1402)-N(4))-methyltransferase	1.19526	8.48529e-06	1.43558	1.32756e-06
vnz_35595	-	protease	-2.02568	1.33264e-06	-1.09047	0.000297917
vnz_14840	-	GNAT family N-acetyltransferase	1.44987	4.55257e-05	2.28865	1.33505e-06
vnz_00785	-	ABC transporter substrate-binding protein	-0.721357	0.00782335	-1.73408	3.42863e-06
vnz_17190	-	tRNA (N6-threonylcarbamoyladenosine(37)-N6)-methyltransferase TrmO	-5.28964	1.33865e-06	-0.703054	0.280216
vnz_02105	-	hypothetical protein	2.22752	0.00158479	2.5205	2.19314e-05
vnz_21170	-	Leupeptin-inactivating enzyme 1	-2.3105	7.54286e-06	-2.6504	1.34269e-06
vnz_34205	-	phytanoyl-CoA dioxygenase	-2.66224	5.67694e-06	-3.08903	1.34518e-06
vnz_19880	senR	DNA-binding response regulator	1.14547	0.000665354	2.171	1.3456e-06
vnz_35010	-	chemotaxis protein	3.29282	1.34777e-06	1.8448	1.87392e-05
vnz_11350	-	DNA-binding protein	0.29948	0.108034	-0.169181	0.342956
vnz_32785	-	LacI family transcriptional regulator	-0.727015	0.0109518	-1.49277	6.30261e-05
vnz_25640	-	acetolactate synthase large subunit	-0.417423	0.0317828	-1.20394	1.38411e-05
vnz_30035	-	glyoxylate carboligase	-0.635525	0.00716306	-1.349	3.80021e-05
vnz_30560	-	alpha/beta hydrolase	-2.052	0.000302371	-3.37776	1.36052e-06
vnz_28820	whiI	DNA-binding response regulator	1.98045	6.48713e-05	3.03477	1.36995e-06
vnz_35525	-	hypothetical protein	-0.69053	0.64874	0.158719	0.825562
vnz_04395	-	hypothetical protein	-2.10298	6.41233e-05	-2.73917	6.62098e-06
vnz_24995	-	hypothetical protein	0.955346	0.00158355	-2.22805	1.37687e-06
vnz_29015	-	peroxiredoxin	0.0714927	0.728203	1.63037	1.37687e-06
vnz_22690	-	acetyl-/propionyl-CoA carboxylase subunit alpha	-0.0105454	0.965734	0.0881216	0.684206
vnz_09785	-	3-oxoacyl-ACP reductase	-1.78131	4.03878e-06	-1.97192	1.38116e-06
vnz_01180	-	carboxylesterase	2.42148	7.83276e-06	1.47592	0.000189468
vnz_29460	-	acyl-CoA dehydrogenase	-3.49391	3.73118e-06	4.75097	1.39182e-06
vnz_19100	-	RNA polymerase subunit sigma-24	-1.20275	8.84914e-06	-1.44	1.39798e-06
vnz_27820	-	plasmid replication/partition related protein	-0.900062	0.00187478	0.031738	0.899219
vnz_06090	-	DNA-binding response regulator	1.29076	1.40938e-06	0.472066	0.00518215
vnz_16535	-	hypothetical protein	2.59252	1.41142e-06	1.71376	3.10497e-05
vnz_07035	-	hypothetical protein	-1.17682	4.10097e-06	-1.28934	1.41213e-06
vnz_07125	-	hypothetical protein	-1.48655	1.41407e-06	-0.792508	0.000310665
vnz_14190	-	hypothetical protein	0.952657	0.000281668	1.07346	0.000112009
vnz_19285	-	RNA degradosome polyphosphate kinase	0.0893534	0.728203	2.06672	1.42079e-06
vnz_08505	-	cell division protein SepF	0.546895	0.00962989	-0.472228	0.0185111
vnz_36490	-	IS5 family transposase	0.171744	0.628087	0.147797	0.630041
vnz_14385	-	G-D-S-L family lipolytic protein	-1.4617	1.42635e-06	0.399967	0.0268313
vnz_13610	-	mannose-6-phosphate isomerase	0.617759	0.00213147	0.572356	0.00307428
vnz_23665	-	Rossman fold protein, TIGR00730 family	0.276613	0.137095	0.666739	0.00169365
vnz_36275	-	hypothetical protein	-0.360468	0.267952	0.0835413	0.800881
vnz_24315	-	deaminase	-1.26124	4.08037e-05	-1.88988	1.44736e-06
vnz_04995	-	hypothetical protein	1.172	9.29883e-06	1.36157	1.46257e-06
vnz_12425	-	VapC toxin family PIN domain ribonuclease	-0.109915	0.625547	-0.510828	0.0206218
vnz_29785	-	hypothetical protein	2.65753	1.75037e-06	2.62179	1.477e-06
vnz_12390	-	TetR family transcriptional regulator	1.84435	1.47734e-06	1.56956	6.16415e-06
vnz_06585	-	GntR family transcriptional regulator	-0.325018	0.0692526	-1.08641	3.20148e-05
vnz_27125	-	ribonucleoside-diphosphate reductase, adenosylcobalamin-dependent	0.274935	0.322536	1.51442	6.74029e-05
vnz_01200	-	flavodoxin	1.86109	0.00134723	1.61617	0.00108516
vnz_05690	pqrB	MFS transporter	0.32432	0.247348	-2.31228	1.48232e-06
vnz_36355	-	DNA-binding response regulator	0.211351	0.423801	0.595735	0.0191667
vnz_31815	-	dimethylallyltranstransferase	1.7974	1.48382e-06	1.67747	2.23304e-06
vnz_32865	-	GNAT family N-acetyltransferase	-1.36831	3.25669e-05	-1.24153	7.76748e-05
vnz_24675	-	aminobenzoate oxygenase	1.0253	4.32508e-05	0.995898	4.64401e-05
vnz_31610	-	glyoxalase	-0.248885	0.256774	-1.38591	5.21666e-05
vnz_25935	-	3-isopropylmalate dehydratase large subunit	0.0530922	0.852685	-0.972174	0.00154759
vnz_33235	-	oxidoreductase	0.178112	0.824749	-3.36851	1.50908e-06
vnz_18395	-	Xaa-Pro aminopeptidase	0.781769	0.00196215	1.78681	1.51606e-06
vnz_20470	-	hypothetical protein	1.43437	7.98656e-05	1.65455	7.62673e-06
vnz_33770	gvpY2	histone protein	1.65835	0.000181223	2.29844	1.52898e-06
vnz_28710	-	acyl-CoA dehydrogenase	0.507608	0.407235	-3.05644	1.05164e-05
vnz_21060	-	NADH dehydrogenase	-3.1983	1.79043e-06	-2.28647	1.93459e-05
vnz_04095	-	hypothetical protein	0.966128	0.00160121	0.318417	0.198322
vnz_34810	-	hypothetical protein	0.0917496	0.768574	-0.926125	0.00445742
vnz_12270	-	hypothetical protein	1.16138	0.000185843	1.98049	1.53747e-06
vnz_24945	-	multidrug ABC transporter ATP-binding protein	0.391655	0.128496	2.131	1.54374e-06
vnz_15435	-	hypothetical protein	-0.119942	0.649029	0.427876	0.0816722
vnz_13825	-	hypothetical protein	-1.91031	1.48129e-05	-3.17392	1.55276e-06
vnz_34140	-	MazF family transcriptional regulator	-1.81005	1.57326e-06	-0.458862	0.0408245
vnz_00695	-	hypothetical protein	0.0743942	0.813545	0.0472523	0.864005
vnz_04155	-	alkaline phosphatase	0.702923	0.0763513	3.47902	1.58937e-06
vnz_12850	-	2-aminoethylphosphonate ABC transporter permease subunit	0.353141	0.167794	2.75564	1.59396e-06
vnz_34630	-	sugar-binding protein	0.778253	0.117579	-3.62078	1.59396e-06
vnz_03190	-	hypothetical protein	0.63487	0.310716	2.93011	1.59684e-06
vnz_29775	-	radical SAM protein	1.77268	1.59709e-06	0.0413673	0.84663
vnz_13095	-	hypothetical protein	0.381143	0.0674718	0.877426	0.000442732
vnz_31460	-	xylose isomerase	-0.29549	0.335378	-1.09263	0.000943402
vnz_05360	-	DUF948 domain-containing protein	-0.940774	6.50107e-05	-1.12073	1.12094e-05
vnz_16645	-	aspartate aminotransferase family protein	2.40382	1.62097e-06	1.383	0.000231465
vnz_13815	-	amino acid ABC transporter substrate-binding protein	-0.631573	0.00908861	-1.61266	7.85622e-06
vnz_14370	-	hypothetical protein	0.334544	0.328643	2.10558	2.36811e-05
vnz_17795	-	acyl-CoA dehydrogenase	-0.0560949	0.760797	-1.39992	1.62969e-06
vnz_20050	-	RpiR family transcriptional regulator	2.04617	3.2349e-05	2.62886	1.62969e-06
vnz_13650	-	cysteine dioxygenase	1.25187	0.00249288	0.65487	0.0780183
vnz_25170	-	helicase	-0.503763	0.0308811	0.553887	0.0141691
vnz_36075	-	diguanylate cyclase	0.43161	0.170645	0.586191	0.0285628
vnz_22415	-	beta-N-acetylglucosaminidase	0.720821	0.00570654	1.67472	5.25886e-06
vnz_04740	-	GntR family transcriptional regulator	0.316134	0.148549	0.622103	0.0101631
vnz_36605	-	alpha/beta hydrolase	0.810095	0.00348556	1.27961	4.45849e-05
vnz_09130	-	type I glutamate--ammonia ligase	-0.461978	0.0913047	2.2403	1.67041e-06
vnz_11700	-	nucleoside-diphosphate kinase	1.12085	5.15433e-06	1.25514	1.67386e-06
vnz_34955	-	peptidyl-arginine deiminase	1.25463	0.000483489	1.05062	0.0010291
vnz_14980	-	hypothetical protein	0.903441	0.0438524	3.38715	1.68191e-06
vnz_22480	-	transferase	-0.339499	0.321397	2.98885	1.68191e-06
vnz_27745	-	hypothetical protein	-1.11771	0.0039828	-2.43538	2.83761e-06
vnz_23365	-	hypothetical protein	-1.35578	1.6867e-06	-0.685205	0.000700646
vnz_15075	-	hypothetical protein	-2.22103	2.64947e-06	1.27248	0.00250925
vnz_12590	desC	GNAT family N-acetyltransferase	3.4203	1.69087e-06	3.30804	1.94102e-06
vnz_29590	-	MFS transporter	0.794183	0.138752	0.200319	0.675433
vnz_28630	-	hypothetical protein	-3.72205	1.87735e-06	-3.57604	1.70228e-06
vnz_15785	-	dihydroxy-acid dehydratase	0.359757	0.0771187	0.149721	0.437421
vnz_03110	-	ornithine decarboxylase	1.10813	0.000857075	0.0990083	0.671152
vnz_26270	-	iron ABC transporter permease	1.50271	4.11765e-06	1.65486	1.71367e-06
vnz_19035	-	RNA polymerase subunit sigma-70	0.194994	0.305143	0.581229	0.0048891
vnz_19175	-	hypothetical protein	2.2878	2.64821e-06	2.59339	1.72589e-06
vnz_13685	-	LytR family transcriptional regulator	0.669532	0.00668777	1.78937	1.74864e-06
vnz_08020	-	thioesterase	-0.201107	0.271951	0.253156	0.159026
vnz_14185	-	hypothetical protein	0.84855	0.000769878	0.436425	0.0373841
vnz_00960	-	glutaminase	0.839978	0.0052033	1.63114	1.91712e-05
vnz_34145	-	GNAT family N-acetyltransferase	-1.4602	1.77736e-06	0.291833	0.109007
vnz_36365	-	hypothetical protein	-0.347012	0.272693	-0.254296	0.358293
vnz_30170	-	IclR family transcriptional regulator	0.604339	0.00209915	0.971366	3.94335e-05
vnz_33860	egtB	sulfatase-modifying factor 1	0.756871	0.0180298	1.24208	0.00056966
vnz_27515	-	peptidase	-0.887369	0.043983	0.13984	0.741498
vnz_18870	-	-	1.41639	0.000333944	2.56852	1.80009e-06
vnz_22775	-	ABC transporter ATP-binding protein	1.20593	0.000156042	2.06054	1.80737e-06
vnz_17180	-	hypothetical protein	-6.49965	1.80759e-06	-0.543624	0.587827
vnz_08815	-	hypothetical protein	1.71972	2.94403e-05	2.33109	1.81529e-06
vnz_06160	-	hypothetical protein	0.465044	0.00387845	1.1348	1.82093e-06
vnz_36100	-	peptidoglycan-binding protein	0.436355	0.264566	0.980091	0.00103577
vnz_17325	-	cobHprecorrin-8X methylmutase	-0.346571	0.151631	-0.875461	0.00246022
vnz_29165	-	MFS transporter	-1.90169	4.18966e-05	-2.25201	1.52807e-05
vnz_05410	-	adenine phosphoribosyltransferase	-0.073144	0.673679	-0.559541	0.00268269
vnz_00910	-	hypothetical protein	-0.905947	0.000954808	-0.804147	0.00291486
vnz_02990	-	beta-glucosidase	3.60179	1.87938e-06	-1.05551	0.0371046
vnz_29780	-	hypothetical protein	2.63165	1.87938e-06	2.21089	5.82675e-06
vnz_35015	-	hypothetical protein	3.49954	1.87938e-06	1.3834	0.000981874
vnz_27550	aceR	Cro/Cl family transcriptional regulator	0.458293	0.0469794	-1.58184	6.79018e-06
vnz_02035	-	glutathione S-transferase	1.8855	0.000632858	1.83591	4.17848e-05
vnz_17680	-	PadR family transcriptional regulator	0.0224597	0.928567	1.69294	1.89561e-06
vnz_18205	SsgA	SsgA family sporulation/cell division regulator	-1.80932	1.11324e-05	-0.559236	0.0363474
vnz_02760	-	histidine kinase	-0.00822843	0.977969	0.867049	0.00265523
vnz_07560	-	antibiotic biosynthesis monooxygenase	2.02577	1.92534e-06	0.505852	0.0444931
vnz_12010	-	phosphatase	-0.854028	0.000316663	-1.48758	1.93255e-06
vnz_28715	-	enamine deaminase RidA	0.364275	0.543393	-3.68071	1.93986e-06
vnz_21950	-	ester cyclase	0.446782	0.0379986	-0.0214436	0.91923
vnz_31840	-	XRE family transcriptional regulator	-0.0202801	0.923214	-0.228691	0.215359
vnz_33620	-	thioesterase	-0.944852	0.000464774	-1.76981	1.95911e-06
vnz_00395	-	UDP-N-acetylmuramoyl-tripeptide--D-alanyl-D- alanine ligase	-0.340782	0.183403	-0.667944	0.0128223
vnz_02130	-	hypothetical protein	0.145478	0.747485	1.39125	0.000148133
vnz_16095	gad	glutamate decarboxylase	2.11207	1.95996e-06	1.47071	3.10261e-05
vnz_31635	-	3-hydroxyacyl-CoA dehydrogenase	-1.04857	9.71355e-05	-0.809204	0.000748242
vnz_11730	-	DNA-binding response regulator	1.20231	0.00874668	1.26274	0.00109748
vnz_20000	-	glutathione S-transferase	1.06389	0.00176282	0.466417	0.0919711
vnz_15625	-	bifunctional uroporphyrinogen-III C-methyltransferase/uroporphyrinogen-III synthase	-0.217829	0.206647	-1.37128	1.97259e-06
vnz_06860	-	nicotinamide mononucleotide transporter	1.14366	2.67071e-05	-0.0826081	0.666471
vnz_14700	-	oxidoreductase	-0.77391	0.00208185	-0.426084	0.066182
vnz_30580	-	hypothetical protein	-5.45577	4.94195e-05	-5.83077	1.98217e-06
vnz_32090	-	SAM-dependent methyltransferase	0.707776	0.0580143	2.48181	1.98406e-06
vnz_17575	-	alkyl hydroperoxide reductase	1.63712	1.99081e-06	0.828107	0.000597398
vnz_27085	-	hypothetical protein	-0.707867	0.0170971	-2.31879	1.99505e-06
vnz_31080	-	GNAT family N-acetyltransferase	1.34137	0.00289719	3.57983	2.02216e-06
vnz_04595	-	peptidase	2.40464	2.02257e-06	0.95238	0.00244522
vnz_03730	cdtC	fecEiron-dicitrate transporter ATP-binding subunit	3.30344	2.02919e-06	1.90862	0.00015021
vnz_12640	-	-	0.791301	0.00118679	1.57359	2.0302e-06
vnz_28315	-	hypothetical protein	-1.39874	2.34361e-05	-1.54974	7.72864e-06
vnz_28520	-	potassium transporter TrkA	0.132455	0.654267	-2.69204	2.03625e-06
vnz_35320	-	transcriptional regulator	-0.450744	0.120013	-1.08365	0.00054755
vnz_19790	-	GntR family transcriptional regulator	1.20923	1.06805e-05	1.4632	2.04365e-06
vnz_01745	-	anti-anti-sigma factor	-0.900196	0.000483936	0.480023	0.0211597
vnz_20520	-	serine/threonine protein kinase	-1.00696	0.00197235	-1.56679	9.81153e-05
vnz_16195	-	hypothetical protein	-0.0103679	0.966922	0.945417	0.000443266
vnz_23770	-	phosphatase	0.653212	0.00171344	1.11648	1.66247e-05
vnz_29050	-	alpha/beta hydrolase	0.266722	0.395978	1.17224	0.0011854
vnz_04665	-	hypothetical protein	0.333804	0.0450794	0.611742	0.00116074
vnz_17780	-	phenylacetate-CoA oxygenase subunit PaaI	2.40099	2.73949e-06	-1.58786	6.51926e-05
vnz_24335	-	LysR family transcriptional regulator	-1.28469	0.0002551	-1.72517	0.000113412
vnz_27185	-	hypothetical protein	1.90526	1.08069e-05	1.5986	3.93157e-05
vnz_25550	-	hypothetical protein	-0.789441	0.00573479	-1.9292	7.62904e-06
vnz_05755	-	50S rRNA methyltransferase	0.943359	2.17896e-05	1.18553	2.07484e-06
vnz_24565	-	hypothetical protein	-0.316759	0.117014	-1.53248	2.07484e-06
vnz_22660	-	phosphomannomutase	2.38153	2.07604e-06	-1.08121	0.00174611
vnz_02615	-	PAS sensor protein	1.3867	0.00027545	1.90514	2.07673e-06
vnz_36255	-	ABC transporter permease	-0.556844	0.199156	-2.43345	2.07926e-06
vnz_08040	-	ABC transporter ATP-binding protein	-0.689899	0.0148377	-2.17993	2.07957e-06
vnz_04245	-	acyltransferase	1.37225	0.00128172	3.00902	2.08387e-06
vnz_28990	-	polysaccharide deacetylase	1.58183	5.99064e-06	1.52296	5.90452e-06
vnz_25000	-	hypothetical protein	0.936199	0.00332308	-2.38132	2.1121e-06
vnz_19890	-	hypothetical protein	0.510553	0.49207	4.06943	2.12127e-06
vnz_04085	-	GNAT family N-acetyltransferase	1.02348	0.000531175	0.955176	0.000803607
vnz_09290	-	LacI family transcriptional regulator	1.03751	6.49583e-05	1.40624	2.63664e-06
vnz_33865	egtA	ergothioneine biosynthesis glutamate--cysteine ligase EgtA	0.567813	0.063898	1.35749	0.000289072
vnz_02510	-	glutamate--cysteine ligase	0.517604	0.20903	0.659233	0.053797
vnz_31250	-	SAM-dependent methyltransferase	-1.45674	4.58314e-05	-2.05228	2.13588e-06
vnz_13645	whiB	transcription factor WhiB	0.617879	0.0426609	0.509564	0.0797071
vnz_20725	-	DNA-binding transcriptional regulator	0.645516	0.00363558	-0.710173	0.00182795
vnz_09855	-	serine/threonine protein kinase	-1.87189	3.54715e-05	-1.62135	0.000274347
[truncated: 5,346 more rows]

## Sheet: Table S1D
position	min apv	gene	product	dist	LogFC 10hr	LogFC 14hr
4790400	1.3284e-07	vnz_22000	hypothetical protein WhiD	386	6.8916	2.43586
472155	2.00448e-37	vnz_02095	hypothetical protein	500	5.88503	2.39749
4796175	1.14092e-15	vnz_22025	UDP-N-acetyl-D-glucosamine dehydrogenase	0	5.06757	3.81895
7134600	1.7834e-23	vnz_32220	nucleoside diphosphate kinase regulator	81	4.82729	2.61498
4112145	1.3271e-15	vnz_18620	RNA polymerase subunit sigma sigF	8	4.42325	3.85126
3462030	2.07161e-06	vnz_15545	hypothetical protein	391	4.33908	3.27395
2853840	4.34541e-15	vnz_12805	membrane protease subunit	125	4.25817	3.46416
4774770	3.92667e-36	vnz_21925	polysaccharide deacetylase	36	4.14587	0.422267
5110455	7.09679e-26	vnz_23480	fibrillarin	3	4.06309	1.99515
2826795	2.12086e-27	vnz_12680	sugar hydrolase	60	3.93755	2.79885
3111960	8.60482e-16	vnz_13930	hypothetical protein	95	3.91294	2.93366
5116635	3.39854e-16	vnz_23515	hypothetical protein	25	3.90911	0.910401
3820710	1.51778e-07	vnz_17295	thermophilic serine proteinase precursor	197	3.82585	3.08417
5383785	2.45319e-19	vnz_24715	ATP-dependent DNA ligase	90	3.74208	2.17584
2819955	4.30049e-27	vnz_12665	aspartate-alanine antiporter	73	3.68582	2.39012
1886970	3.78434e-30	vnz_08260	hypothetical protein	12	3.52753	2.5011
762090	1.16084e-06	vnz_03100	hypothetical protein	500	3.41362	1.85938
5116635	3.39854e-16	vnz_23510	hypothetical protein	224	3.40578	0.966459
2426520	1.03492e-19	vnz_10995	amphi-Trp domain-containing protein	35	3.36725	1.92678
3178470	6.26713e-06	vnz_14340	hypothetical protein	53	3.31514	2.77044
4380885	5.29751e-18	vnz_19970	hypothetical protein	13	3.30094	1.80683
1663785	2.09271e-42	vnz_07275	stress protein	17	3.19463	1.54432
2753820	1.23581e-07	vnz_12400	copper-transporting ATPase	128	3.1555	0.51687
7131255	6.22045e-37	vnz_32205	peroxidase	45	3.14173	2.11231
5631975	5.30134e-24	vnz_25755	hypothetical protein	52	3.1289	1.52534
3542085	2.79761e-05	vnz_15900	CopY family transcriptional repressor	50	3.10728	2.85422
3446655	2.36298e-07	vnz_15460	hypothetical protein	2	3.09881	4.15068
2693355	2.52287e-07	vnz_12110	DynA	177	3.09668	2.39498
7787685	4.14557e-26	vnz_35005	hypothetical protein	161	3.09398	1.68725
6456420	3.51709e-17	vnz_29325	general stress protein CsbD	388	3.0772	1.81848
2991765	5.89619e-23	vnz_13445	hypothetical protein	94	2.98986	0.927344
1107015	3.80793e-28	vnz_04720	phosphoenolpyruvate--carbohydrate phosphotransferase	89	2.95716	2.03066
3451905	6.83386e-10	vnz_15485	MerR family transcriptional regulator	135	2.94382	2.41571
3287295	6.44013e-23	vnz_14775	hypothetical protein	71	2.93956	1.63509
2895825	1.94677e-11	vnz_13025	PTS sugar transporter	2	2.93515	1.49165
2043885	1.03267e-17	vnz_08980	hypothetical protein	14	2.92997	2.38793
6863565	1.04493e-29	vnz_31040	choline transporter	5	2.85535	1.9262
3756915	1.35392e-11	vnz_16915	hypothetical protein	84	2.8503	5.95937
227850	8.3576e-44	vnz_01015	NADH dehydrogenase	68	2.80106	1.63207
2349075	7.97895e-24	vnz_10640	ATP/GTP-binding protein	6	2.78822	2.31436
2806815	4.09492e-12	vnz_12600	beta-N-acetylhexosaminidase	353	2.77928	1.99712
1151340	1.22512e-12	vnz_04885	SmeA	2	2.73434	0.137925
1151340	1.22512e-12	vnz_04890	SffA	230	2.70463	0.336763
4029795	8.88279e-15	vnz_18245	cytochrome ubiquinol oxidase subunit I	151	2.68417	-1.50852
2806815	4.09492e-12	vnz_12610	glutamine--fructose-6-phosphate aminotransferase	168	2.67295	0.764708
3578535	2.65327e-21	vnz_16090	ion channel protein	24	2.58517	1.25566
1291365	2.32969e-12	vnz_05545	SsgB	111	2.54709	0.737309
3082440	4.05715e-09	vnz_13800	RNA polymerase subunit sigma sigI	312	2.5392	2.75635
2806815	4.09492e-12	vnz_12605	hypothetical protein	161	2.53905	0.684664
4067610	1.08399e-09	vnz_18400	phosphatase	136	2.506	2.89965
4543785	1.03479e-09	vnz_20730	4-coumarate--CoA ligase family protein	462	2.49731	1.37561
5129010	9.03139e-28	vnz_23555	peptide ABC transporter substrate-binding protein	113	2.49705	1.17756
5376870	1.47945e-09	vnz_24690	cell division protein FtsW	191	2.48668	1.85832
3562695	1.06894e-05	vnz_16005	esterase	338	2.45653	3.79792
4840215	2.12127e-07	vnz_22170	DNA-directed RNA polymerase sigma-70 factor	71	2.41384	1.86875
4639740	2.03771e-19	vnz_21155	MFS transporter	14	2.39785	1.97121
3594615	3.85761e-34	vnz_16160	hypothetical protein	27	2.37506	2.6237
3857460	1.37401e-10	vnz_17475	hypothetical protein	51	2.3724	2.66274
2400825	2.26199e-23	vnz_10900	histidine kinase	31	2.36227	1.46082
2536800	5.85198e-12	vnz_11470	hypothetical protein	76	2.33908	1.19893
2841375	7.50307e-15	vnz_12755	peptidase M6	4	2.30468	0.927769
2753820	1.23581e-07	vnz_12395	cation/H(+) antiporter	0	2.28578	1.98204
4954575	2.49635e-15	vnz_22740	diguanylate cyclase	182	2.27468	2.01298
3753090	8.05209e-05	vnz_16905	UDP-phosphate galactose phosphotransferase	70	2.21738	2.65989
5378910	1.37674e-19	vnz_24700	hypothetical protein	56	2.20994	2.54637
762090	1.16084e-06	vnz_03105	amidohydrolase	346	2.201	1.50919
7471485	2.76565e-43	vnz_33650	hypothetical protein	107	2.19634	-0.0218114
774810	1.70114e-25	vnz_03140	oxidoreductase	39	2.19535	1.80259
2384550	3.52106e-08	vnz_10815	hypothetical protein	34	2.19372	1.67689
3562290	2.17023e-06	vnz_16010	hypothetical protein	267	2.16432	3.6575
3329055	8.22606e-32	vnz_14955	MFS transporter	25	2.10797	1.51905
3957600	7.0107e-12	vnz_17915	hypothetical protein	45	2.06499	1.57974
6456420	3.51709e-17	vnz_29315	hypothetical protein	2	2.04522	0.515043
3213255	9.68284e-36	vnz_14450	cellulose-binding protein	52	2.01391	2.58118
6897915	1.84608e-19	vnz_31170	hypothetical protein	63	2.01376	1.14509
6349050	1.87404e-27	vnz_28820	DNA-binding response regulator WhiI	147	1.98045	3.03477
2047125	2.94576e-10	vnz_08990	hypothetical protein	22	1.96093	1.76941
1663785	2.09271e-42	vnz_07280	hypothetical protein	77	1.93938	1.97708
6456420	3.51709e-17	vnz_29310	DNA topoisomerase	208	1.89177	0.757292
2886675	1.2238e-35	vnz_12970	penicillin-binding protein	55	1.87459	1.65784
5673345		vnz_25950	hupS	57	1.85908	1.48145
2895825	1.94677e-11	vnz_13030	PTS lactose transporter subunit IIC	235	1.82534	0.56729
5970555	7.41895e-15	vnz_27200	ABC transporter ATP-binding protein	228	1.79538	1.68272
227850	8.3576e-44	vnz_01010	hypothetical protein	174	1.78512	0.786985
5383605	1.91209e-19	vnz_24720	Ku protein	151	1.75584	1.05173
7134600	1.7834e-23	vnz_32225	1,4-alpha-glucan branching protein	152	1.73856	0.552555
3161490	2.55109e-06	vnz_14255	transglycosylase	314	1.69959	2.37782
1626045	2.55266e-16	vnz_07105	hypothetical protein	21	1.68683	1.8465
4860060	1.04017e-08	vnz_22265	hypothetical protein	12	1.68679	1.07137
512280	8.26107e-27	vnz_02245	Possible anti-sigma factor antagonist	138	1.64147	1.39932
2095095	1.48852e-09	vnz_09215	protein tyrosine phosphatase	59	1.61147	2.55364
4870770	7.24095e-29	vnz_22320	decaprenylphosphoryl-beta-D-ribose oxidase	28	1.60916	0.958362
4840215	2.12127e-07	vnz_22175	hypothetical protein	58	1.60664	2.37841
3462030	2.07161e-06	vnz_15555	oxidoreductase	197	1.51299	1.95794
6863565	1.04493e-29	vnz_31045	glycerate kinase	141	1.49703	1.72453
1989435	3.31289e-16	vnz_08720	hydroxyacid dehydrogenase	14	1.4807	1.20875
7050750	4.75454e-09	vnz_31880	hypothetical protein	70	1.4599	1.28496
5059485	7.16557e-25	vnz_23255	penicillin-binding protein	116	1.4519	1.47855
4870770	7.24095e-29	vnz_22325	hypothetical protein	194	1.42893	1.74342
5896170	1.73242e-28	vnz_26900	hypothetical protein	140	1.39683	1.20438
2384550	3.52106e-08	vnz_10810	hypothetical protein	226	1.39458	0.977313
3082440	4.05715e-09	vnz_13790	ATP-binding protein	361	1.37214	1.4864
3467970	8.1965e-10	vnz_15585	RNA-splicing ligase RtcB	21	1.33445	0.875011
6456480	1.35154e-12	vnz_29320	hypothetical protein	198	1.31719	-0.0589755
8051055	6.69197e-50	vnz_36105	hypothetical protein	123	1.31221	1.93086
7299660	1.71545e-31	vnz_32915	dipeptidase	101	1.28623	1.5885
1668180	1.29994e-16	vnz_07300	hypothetical protein	83	1.28031	1.45727
492135	3.812e-09	vnz_02160	hypothetical protein	142	1.27752	3.28296
244620	1.24359e-15	vnz_01095	hypothetical protein	117	1.24951	0.0168691
7793625	3.0309e-18	vnz_35030	arginine-ornithine antiporter	16	1.22439	1.43169
3655920	9.21895e-12	vnz_16425	Na+/H+ antiporter NhaA	270	1.21059	0.85293
5762265	4.79477e-11	vnz_26390	FAD-dependent oxidoreductase	66	1.19665	0.201883
5928975	2.35646e-15	vnz_27045	hypothetical protein	14	1.16164	1.71307
1513695	9.04876e-27	vnz_06600	hypothetical protein	100	1.15018	1.26615
3517800	1.80955e-27	vnz_15805	hypothetical protein	24	1.1288	0.324337
2027850	1.75735e-12	vnz_08905	hypothetical protein	48	1.12637	1.78861
4072740	8.00621e-24	vnz_18430	protease	153	1.12329	1.33001
3608850	4.88906e-17	vnz_16230	hypothetical protein	25	1.10921	1.24737
3314070	2.97307e-18	vnz_14895	5-formyltetrahydrofolate cyclo-ligase	97	1.10516	1.58858
3053730	8.33168e-06	vnz_13670	GDP-mannose pyrophosphorylase	235	1.03056	-0.47871
6038100	3.56206e-10	vnz_27475	hypothetical protein	268	1.00071	1.39811
5104335	1.86355e-17	vnz_23465	hypothetical protein	69	0.998012	1.16443
492135	3.812e-09	vnz_02155	hypothetical protein	108	0.950239	1.74738
2175525	2.71461e-16	vnz_09570	hemin ABC transporter ATP-binding protein	449	0.94664	1.3583
7467675	1.27037e-19	vnz_33630	hypothetical protein	104	0.929011	1.05841
4796175	1.14092e-15	vnz_22030	glycerol-3-phosphate dehydrogenase	263	0.920012	1.30457
416940	3.33643e-06	vnz_01845	carbonic anhydrase	206	0.849622	1.14019
3873420	1.01881e-21	vnz_17535	phosphatase	66	0.846082	2.14091
3082440	4.05715e-09	vnz_13795	metal ABC transporter substrate-binding protein	90	0.815735	1.51222
1668180	1.29994e-16	vnz_07295	ABC transporter	186	0.769484	1.10967
5835615	6.65012e-13	vnz_26675	4-hydroxy-tetrahydrodipicolinate synthase	296	0.756298	1.12461
4300560	2.58369e-13	vnz_19560	hypothetical protein	8	0.711119	2.00284
3857460	1.37401e-10	vnz_17470	phosphatase	206	0.652906	4.14572
7153830	1.64197e-10	vnz_32275	hypothetical protein	192	0.591113	1.13419
6897915	1.84608e-19	vnz_31175	hypothetical protein	360	0.574918	1.02473
5328270	7.05992e-20	vnz_24495	hypothetical protein	143	0.56123	1.13028
4116795	1.7094e-07	vnz_18665	ATP-binding protein	242	0.443017	1.71527
5977125	9.86238e-25	vnz_27225	DNA topoisomerase IV subunit B	277	0.438758	1.02001
3057255	4.52149e-09	vnz_13690	LytR family transcriptional regulator	465	0.437281	1.59245
5615655	1.92437e-20	vnz_25680	proline dehydrogenase	47	0.408554	1.39369
3462030	2.07161e-06	vnz_15550	hypothetical protein	204	0.384207	1.1605
5615655	1.92437e-20	vnz_25675	PucR family transcriptional regulator	137	0.361827	1.15313
5951625	1.97268e-16	vnz_27125	ribonucleoside-diphosphate reductase NrdJ	121	0.274935	1.51442
4052790	2.52345e-15	vnz_18340	hypothetical protein	151	0.242036	1.08571
5328270	7.05992e-20	vnz_24490	hypothetical protein	8	0.161783	1.73948
3608850	4.88906e-17	vnz_16225	RNA polymerase subunit sigma-24	150	0.130312	1.11672
2693355	2.52287e-07	vnz_12115	tRNA-Arg	126	0.107804	3.51147
3356160	3.30456e-12	vnz_15055	MFS transporter	40	0.033025	1.23016
171435	1.77017e-14	vnz_00760	ABC transporter substrate-binding protein	215	-0.0537578	1.6197
2873190	6.67171e-25	vnz_12895	peptidase	67	-0.157885	1.87353
4569600	1.1471e-21	vnz_20855	hypothetical protein	172	-0.184211	2.89861
5252595	3.37455e-27	vnz_24115	ribonucleoside-diphosphate reductase subunit alpha NrdA	183	-0.211965	2.00239
1291365	2.32969e-12	vnz_05540	TIGR02611 family protein	79	-0.373492	1.13518
4041960	3.47021e-14	vnz_18285	RNA 2'-phosphotransferase	334	-0.42493	1.42104
6702210	5.68777e-25	vnz_30365	glutamate ABC transporter ATP-binding protein	135	-0.597649	1.30658
7486965	4.6202e-15	vnz_33715	tyrosinase	136	-2.95114	1.86976

## Sheet: Table S1E
dcw cluster
gene	product	LogFC 10hr	LogFC 14hr
vnz_08495	cell division protein DivIVA	0.556037	0.389736
vnz_08500	SepG	0.550682	0.29661
vnz_08505	cell division protein SepF	0.546895	-0.472228
vnz_08510	ylmE	0.149547	-0.803818
vnz_08515	ylmD	0.793921	1.59757
vnz_08520	cell division protein FtsZ	0.859088	1.19452
vnz_08525	cell division protein FtsQ	0.904834	0.595647
vnz_08530	murG	1.13619	0.424694
vnz_08535	putative lipid II flippase FtsW	0.855628	0.41603
vnz_08540	murD	0.752915	0.1532
vnz_08545	murX	0.658528	0.0779034
vnz_08550	murF	0.532185	0.113825
vnz_08555	murE	0.766327	0.255796
vnz_08560	ftsI	1.67854	0.919029
vnz_08565	ftsL	1.09182	0.835371
vnz_08570	mraW	1.19526	1.43558
Conservons
gene	product	LogFC 10hr	LogFC 14hr
Cvn1
vnz_25880	CvnA1	0.00942938	-1.15363
vnz_25875	CvnB1	-0.0808175	-1.51933
vnz_25870	CvnC1	-0.160694	-2.2575
vnz_25865	CvnD1	-0.0979292	-2.26739
Cvn2
vnz_25860	CvnA2	-1.11476	-2.63764
vnz_25855	CvnB2	-1.30349	-2.90475
vnz_25850	CvnC2	-0.85445	-2.28089
vnz_25845	CvnD2	-0.770473	-2.14727
Cvn3
vnz_35820	CvnA3	-6.62496	-7.42253
vnz_35825	CvnB3	-5.75057	-5.26479
vnz_35830	CvnB3	-4.76538	-4.89868
vnz_35835	CvnD3	-1.96109	-1.58378
Cvn4
vnz_04805	CvnA4	-0.181482	-2.13942
vnz_04800	CvnB4	0.00156819	-2.6155
vnz_04795	CvnC4	0.192568	-2.54178
vnz_04790	CvnD4	-0.103379	-2.79089
Cvn5
vnz_24625	CvnA5	-2.04324	-3.1663
vnz_24630	CvnB5	-2.26044	-3.55415
vnz_24635	CvnC5	-2.32142	-3.54196
vnz_24640	CvnD5	-2.09215	-3.53802
vnz_24645	CvnE5	-2.19854	-3.59078
Cvn7
vnz_31910	CvnA7	-3.58401	-6.29908
vnz_31915	CvnB7	-3.92376	-6.44764
vnz_31920	CvnC7	-3.84007	-6.14592
vnz_31925	CvnD7	-3.53293	-5.7852
vnz_31930	CvnE7	-3.50867	-6.0563
Cvn9
vnz_02660	CvnA9 (RarA)	-7.97987	-7.5069
vnz_02655	CvnB9 (RarB)	-7.28948	-7.66909
vnz_02650	CvnC9 (RarC)	-8.2953	-8.56019
vnz_02645	CvnD9 (RarD)	-7.70513	-8.48007
vnz_02640	CvnE9 (RarE)	-6.12225	-6.43299
Aerial Mycelium formation
gene	product	LogFC 10hr	LogFC 14hr
vnz_15655	BldN	-7.37786	-7.49802
vnz_15660	RsbN	-5.10645	-5.7855
vnz_06205	ChpC	-4.18476	-4.1633
vnz_22895	ChpD	-4.36649	-4.14592
vnz_07055	ChpE	-6.95489	-5.87938
vnz_22960	ChpF	-5.43798	-6.81206
vnz_22985	ChpG	-6.52482	-6.00424
vnz_06210	ChpH	-7.44997	-7.3612
vnz_22870	RdlB	-4.24578	-4.7717
vnz_22885	RdlA protein	-3.05488	-2.82177
vnz_22890	RdlA protein	-3.82239	-3.4776
vnz_31975	RamC	-5.89489	-1.44433
vnz_31970	RamS	-5.00445	-1.86991
vnz_31965	RamA	-4.72947	-2.14718
vnz_31960	RamB	-4.92732	-3.62423
vnz_31955	RamR	-3.76893	-1.62458

## Sheet: Table S1F
position	min apv	gene	product	dist	LogFC 10hr	LogFC 14hr
7793625	3.0309e-18	vnz_35035	EshA	405	-8.14573	-5.34056
5290920	1.39386e-08	vnz_24300	Crp/Fnr family transcriptional regulator	103	-8.01212	-8.08914
6749565	5.81351e-15	vnz_30595	hypothetical protein	405	-7.79938	-3.55748
4565325	3.42599e-18	vnz_20840	DNA primase	231	-7.49186	-5.74972
5148195	7.46441e-14	vnz_23650	ATP-binding protein	135	-7.14345	-7.42269
5268735	3.67468e-26	vnz_24200	hypothetical protein	427	-6.98531	-5.04264
3747210	3.37296e-26	vnz_16870	(2Fe-2S)-binding protein	394	-6.88017	-6.92908
5290920	1.39386e-08	vnz_24295	N-acetylmuramoyl-L-alanine amidase	149	-6.71247	-6.74494
7913610	6.69197e-50	vnz_35485	Putative glycosyl transferase	141	-6.61465	-6.4078
4579485	2.40591e-09	vnz_20905	hypothetical protein	442	-5.25023	-6.89561
4075875	6.1832e-13	vnz_18450	NepA	190	-4.83807	-2.40262
6749565	5.81351e-15	vnz_30590	phenylacetic acid degradation protein	238	-4.81619	-4.24941
3670140	3.19013e-17	vnz_16495	WhiB family transcriptional regulator WblA	158	-4.36016	-5.53029
4383960	1.75122e-21	vnz_19990	cold-shock protein	215	-4.32352	-3.40766
6381420	2.61992e-12	vnz_28950	hypothetical protein	225	-4.28334	-3.95178
5972385	1.40445e-06	vnz_27205	GntR family transcriptional regulator WhiH	367	-4.22076	-3.77072
1207005	2.21839e-18	vnz_05150	hypothetical protein	238	-3.76753	-3.27507
6263730	4.13929e-21	vnz_28505	hypothetical protein	207	-3.62881	-6.3017
6983235	2.18342e-07	vnz_31575	ATP-binding protein	170	-3.26969	-3.48151
4615245	1.62979e-14	vnz_21060	NADH dehydrogenase	301	-3.1983	-2.28647
4614615	3.09951e-07	vnz_21050	glycoside hydrolase	117	-3.17188	-2.45315
5244405	1.26824e-05	vnz_24090	metal-dependent phosphohydrolase	81	-3.15403	-3.77333
4615245	1.62979e-14	vnz_21055	NADH-quinone oxidoreductase subunit A	76	-3.13146	-2.00598
7149720	3.95917e-29	vnz_32255	GNAT family N-acetyltransferase	182	-3.09494	-3.85135
4506885	4.14371e-29	vnz_20560	transcriptional regulator	349	-2.96753	-5.54738
6889590	5.46916e-21	vnz_31155	MFS transporter	67	-2.95715	-2.32059
7486965	4.6202e-15	vnz_33715	tyrosinase	136	-2.95114	1.86976
4067610	1.08399e-09	vnz_18405	DNA primase	490	-2.88716	-1.53993
3740745	4.6512e-21	vnz_16840	hypothetical protein	147	-2.78171	-6.45306
2908740	1.00854e-13	vnz_13090	proline-specific permease ProY	101	-2.74876	-0.14881
4790400	1.3284e-07	vnz_22005	DNA-binding response regulator BldM	47	-2.67169	-3.02487
6983235	2.18342e-07	vnz_31570	transcriptional regulator	10	-2.63953	-2.69758
2047125	2.94576e-10	vnz_08995	adenosylcobinamide-GDP ribazoletransferase	4	-2.60643	-3.59082
3373440	1.04429e-17	vnz_15135	hypothetical protein	88	-2.41829	-2.85521
6427995	4.01767e-06	vnz_29175	Tat pathway signal sequence domain protein	69	-2.41618	-1.3853
8040435	1.19072e-43	vnz_36050	hypothetical protein	89	-2.31075	0.229588
4019760	5.3942e-22	vnz_18200	transcriptional regulator	406	-2.2995	-2.31795
5995140	5.08219e-11	vnz_27285	peptidase	301	-2.22487	-2.70079
7720740	1.11344e-11	vnz_34770	methionyl-tRNA formyltransferase	116	-2.16082	-5.42659
7720740	1.11344e-11	vnz_34775	L-lysine 6-monooxygenase	127	-2.1521	-4.62577
7449690	7.7887e-12	vnz_33550	ferric iron reductase	114	-2.01309	-1.86277
6999660	7.1988e-48	vnz_31650	sphingomyelin phosphodiesterase	128	-1.97294	-1.2098
1226865	4.40606e-38	vnz_05240	30S ribosomal protein S13	161	-1.95672	-2.85428
852705	3.46065e-05	vnz_03560	hypothetical protein	107	-1.87423	-2.83011
4019760	5.3942e-22	vnz_18205	SsgA	437	-1.80932	-0.559236
5456280	4.81095e-23	vnz_25070	cholesterol esterase	459	-1.78416	-1.24554
6918480	1.87486e-50	vnz_31265	aminopeptidase	64	-1.71755	0.230717
3900180	6.61546e-14	vnz_17645	pyruvate dehydrogenase (acetyl-transferring) E1 component subunit alpha	258	-1.6816	0.42618
6427995	4.01767e-06	vnz_29170	glycogen debranching enzyme GlgX	122	-1.66979	-1.72487
3533400	3.02743e-17	vnz_15875	ATP-binding protein	408	-1.57659	-2.12466
8040435	1.19072e-43	vnz_36045	hypothetical protein	10	-1.4455	0.445216
3467970	8.1965e-10	vnz_15590	hypothetical protein	154	-1.41971	-0.805129
6431745	1.52454e-09	vnz_29190	DNA polymerase III subunit epsilon	4	-1.38561	-1.2402
2200005	9.3313e-05	vnz_09705	hypothetical protein	402	-1.33575	-1.47656
2841375	7.50307e-15	vnz_12760	histidine kinase	375	-1.32459	0.323101
5050065	1.78159e-20	vnz_23210	transglycosylase domain-containing protein	382	-1.27527	-2.70929
2783175	1.87694e-23	vnz_12505	agmatinase speB	250	-1.24251	0.875846
6077340	1.36982e-13	vnz_27625	transporter	447	-1.20732	-0.616004
668055	2.67292e-09	vnz_02770	hypothetical protein	276	-1.19624	-0.401664
5659695	1.20646e-24	vnz_25860	ATPase	157	-1.11476	-2.63764
1927650	1.34057e-32	vnz_08455	zinc metalloprotease	3	-1.1019	-0.0246258
1407630	6.6911e-23	vnz_06100	peptide-binding protein	289	-1.08267	-0.665103
2734095	6.90913e-30	vnz_12320	hypothetical protein	43	-1.07185	-0.510158
7467675	1.27037e-19	vnz_33625	RNA polymerase subunit sigma	178	-1.03994	-0.90416
2646690	5.74062e-17	vnz_11940	hyaluronidase	118	-1.03691	-0.397983
1576440	1.31166e-33	vnz_06890	alanine dehydrogenase	21	-0.154972	-2.85625
244620	1.24359e-15	vnz_01090	RNA polymerase subunit sigma	149	-0.273449	-2.4699
3747210	3.37296e-26	vnz_16875	helix-turn-helix transcriptional regulator	127	0.0195417	-2.19286
7213185	1.43264e-08	vnz_32550	alpha-L-arabinofuranosidase	24	-0.924646	-2.19107
1129500	4.47694e-32	vnz_04805	CvnA4	180	-0.181482	-2.13942
5192640	4.1974e-24	vnz_23870	adenylyltransferase/sulfurtransferase MoeZ	216	-0.493034	-2.0709
1307325	3.09305e-10	vnz_05630	5,6-dimethylbenzimidazole synthase	216	-0.761865	-2.05598
1207005	2.21839e-18	vnz_05145	ribulose-phosphate 3-epimerase	114	-0.685443	-1.99647
7190835	9.13335e-35	vnz_32470	DUF2470 domain-containing protein	188	-0.0324888	-1.89522
672915	6.53431e-07	vnz_02785	SAM-dependent methyltransferase	5	-0.287701	-1.89178
5401995	2.91992e-25	vnz_24805	ATP synthase protein I	317	0.0689754	-1.51392
4029795	8.88279e-15	vnz_18245	cytochrome ubiquinol oxidase subunit I	151	2.68417	-1.50852
5665650	3.36592e-15	vnz_25885	hypothetical protein	255	0.00800619	-1.48081
5560545	5.28688e-09	vnz_25450	peptide ABC transporter permease	77	0.0024036	-1.44579
2809665	1.09962e-32	vnz_12615	hypothetical protein	32	-0.223347	-1.42026
4860060	1.04017e-08	vnz_22270	hypothetical protein	80	0.519731	-1.34595
5963685	5.35918e-13	vnz_27175	hypothetical protein	170	-0.818941	-1.31398
3481755	2.10062e-06	vnz_15640	redox-sensing transcriptional repressor Rex	282	-0.332873	-1.25247
5268735	3.67468e-26	vnz_24190	hypothetical protein	197	0.86491	-1.25151
4306500	7.99994e-22	vnz_19590	DUF461 domain-containing protein	487	0.308161	-1.20427
5605920	1.50358e-08	vnz_25640	acetolactate synthase large subunit	5	-0.417423	-1.20394
57435	2.0899e-07	vnz_00255	Putative lipoprotein	6	-0.481737	-1.16299
5665650	3.36592e-15	vnz_25880	CvnA1	315	0.00942938	-1.15363
5443815	7.19525e-09	vnz_25020	glycosyl transferase	305	0.511198	-1.07457
6437520	5.89194e-28	vnz_29220	hypothetical protein	155	-0.437	-1.06308
